# Supplementary material for: Patterns of prokaryotic lateral gene transfers affecting parasitic microbial eukaryotes
Source: Genome Biol. 2013 Feb 25;14(2):R19. doi: 10.1186/gb-2013-14-2-r19 (PMC4053834; doi:10.1186/gb-2013-14-2-r19)
Supplement: Additional file 2 — Prokaryote-to-eukaryote lateral gene transfers (LGTs). Table with the accession numbers and annotations of proteins for prokaryote-to-eukaryote LGTs supported in the Bayesian consensus trees by at least one node. For legends to the table, see Additional file 17; for illustrations of the trees, see Additional file 5. [file gb-2013-14-2-r19-S2.XLSX]

## Sheet: LGT annotations
Tree number	Candy accession	RefSeq accession	Uniprot accession	Comments	Species affected	Adjacent taxa in tree	EC annotation - (Blast/Profile)	PHOBIUS SP	PHOBIUS TMD	RefSeq annotation	Name of enzyme/protein	KEGG PATHWAY - level 1	KEGG PATHWAY - level 2
ON001	Q4Q871_LEIMA	XP_001684477.1	Q4Q871_LEIMA	LGT - KINETOPLASTIDS ONE NODE	LM,TC, FUNGI	Proteobacteria - Campylobacter	na	0	0	X-pro, dipeptidyl-peptidase,serine peptidase, Clan SC, family S15	NonD putative hydrolase	Reaction	Reaction
ON002	Q38BC8_9TRYP	XP_822720.1	Q38BC8_9TRYP	LGT - KINETOPLASTIDS ONE NODE + HUMAN SEQUENCE	LM,TB,TC	Bacteria	EC:3.1.26.4	0	0	ribonuclease HII	Ribonuclease H	Reaction	Reaction
ON003	Q50U03_ENTHI	XP_650453.1	C4M3S0_ENTHI	LGT - EH ONE NODE + ONE FUNGI	EH	Bacteroidetes/Chlorobi	EC:2.7.7.22	0	0	mannose-1-phosphate guanylyltransferase	mannose-1-phosphate guanylyltransferase (GDP)	Carbohydrate Metabolism	Fructose and mannose metabolism, Amino sugar and nucleotide sugar metabolism
ON004	Q50YM7_ENTHI	XP_652087.1	C4M2I2_ENTHI	LGT - EH ONE NODE	EH	Prokaryote	EC:2.7.1.4	0	0	fructokinase	Fructokinase	Carbohydrate Metabolism	Fructose and mannose metabolism, Starch and sucrose metabolism, Amino sugar and nucleotide sugar metabolism
ON005	Q51F93_ENTHI	XP_656980.1	C4LSR8_ENTHI	LGT - EH ONE NODE - LGT INTO PLASMODIUM?	EH,PF,PY	Firmicutes	EC:2.6.1.42	0	0	branched-chain amino acid aminotransferase	Branched-chain amino acid aminotransferase	Amino Acid Metabolism, Metabolism of Cofactors and Vitamins	Valine, leucine and isoleucine degradation, Valine, leucine and isoleucine biosynthesis, Pantothenate and CoA biosynthesis
ON006	Q51GY0_ENTHI	XP_657511.1	C4LSZ9_ENTHI	LGT - EH ONE NODE	EH	Bacteria	EC:2.7.6.2	0	0	thiamine pyrophosphokinase	Thiamine pyrophosphokinase	Metabolism of Cofactors and Vitamins	Thiamine metabolism
ON007	Q54I80_DICDI	XP_636499.1	PANC_DICDI	LGT - DD ONE NODE	DD	Proteobacteria - Francisella	EC:6.3.2.1	0	0	pantoate-beta-alanine ligase	Pantoate-beta-alanine ligase	Metabolism of Other Amino Acids, Metabolism of Cofactors and Vitamins	beta-Alanine metabolism, Pantothenate and CoA biosynthesis
ON008	Q54R90_DICDI	XP_639157.1	Q54R90_DICDI	LGT - DD ONE NODE	DD	Protobacteria	EC:5.3.1.23	0	0	translation initiation factor eIF-2B alpha subunit	S-methyl-5-thioribose-1-phosphate isomerase	Amino Acid Metabolism	Cysteine and methionine metabolism
ON009	Q4X9V4_PLACH	XP_735375.1	Q4X9V4_PLACH	LGT - EH ONE NODE	PC,PB	Proteobacteria	EC:3.2.2.1	0	0	A/G-specific adenine glycosylase	purine nucleosidase	Nucleotide Metabolism	Purine metabolism, Nicotinate and nicotinamide metabolism
ON010	TV81529550	XP_001583442.1	A2DAF3_TRIVA	LGT - TV ONE NODE + FUNGI PATHOGEN Cryptococcus neoformans	TV	Prokaryotes	EC:3.5.1.81	0	0	hypothetical protein	N-acyl-D-amino-acid deacylase	Reaction	Reaction
ON011	TV85889496	XP_001582328.1	A2DEC4_TRIVA	LGT - TV ONE NODE	TV	Bacteroides	EC:3.1.1.31	0	0	hypothetical protein	6-phosphogluconolactonase	Carbohydrate Metabolism	Pentose phosphate pathway
ON012	TV88719020	XP_001300045.1	A2G6V8_TRIVA	LGT - TV ONE NODE	TV	Bacteria	EC:3.4.13.21	0	0	Clan PC(S), family S51, peptidase E-like serine peptidase	dipeptidase E	Reaction	Reaction
ON013	TV88848003	XP_001293713.1	A2GPY4_TRIVA	LGT - TV ONE NODE - LGT INTO FUNGI	TV,FUNGI	Proteobacteria	EC:2.6.1.62	0	0	adenosylmethionine-8-amino-7-oxononanoate aminotransferase family protein	adenosylmethionine-8-amino-7-oxononanoate transaminase	Metabolism of Cofactors and Vitamins	Biotin metabolism
ON014	TV92553049	XP_001308730.1	A2FH32_TRIVA	LGT - TV ONE NODE - 3 DOMAIN TREE	TV	Bacteroidetes/Chlorobi - Bacteroides	EC:1.1.1.-	0	0	oxidoreductase, short chain dehydrogenase/reductase family protein	Oxidoreductase	Reaction	Reaction
ON015	TV97007147	XP_001322689.1	A2EA20_TRIVA	LGT - TV ONE NODE	TV	Proteobacteria	EC:3.2.1.25	0	0	glycosyl hydrolase	beta-mannosidase	Glycan Biosynthesis and Metabolism	Other glycan degradation
ON016	TV97304085	XP_001309329.1	A2FFA7_TRIVA	LGT - TV ONE NODE	TV	Photobacterium	na	0	4	PRS2 protein-related protein	Protein containing DUF962	Function unknown	na
ON017	TV101660002	XP_001292898.1	A2GS99_TRIVA	LGT - TV ONE NODE	TV	Bacteria	na	0	1	antigen, 67 kD-related protein	Predicted myosin-cross-reactive antigen like family	Other function	na
ON018	TV89808120	XP_001313482.1	A2F3H3_TRIVA	LGT - TV ONE NODE	TV	Protobacteria	na	0	0	CutC family protein	Predicted CutC Uncharacterized protein involved in copper resistance	Other function	na
ON019	Q4Q7G6_LEIMA	XP_001684732.1	Q4Q7G6_LEIMA	LGT - KINETOPLASTID ONE NODE + DUPLICATIONS IN LM	LM,TB,TC	Prokaryote	EC:3.5.1.14	0	0	n-acyl-l-amino acid amidohydrolase	aminoacylase	Amino Acid Metabolism	Arginine and proline metabolism
ON020	Q4Q9B1_LEIMA	XP_001684087.1	Q4Q9B1_LEIMA	LGT - KINETOPLASTIDS ONE NODE	LM,TB,TC	Proteobacteria	EC:6.3.1.1	0	0	asparagine synthetase a; aspartate--ammonia ligase	aspartate-ammonia ligase	Amino Acid Metabolism, Metabolism of Other Amino Acids, Energy Metabolism	Alanine, aspartate and glutamate metabolism, Cyanoamino acid metabolism, Nitrogen metabolism
ON020	Q51GZ9_ENTHI	XP_657492.1	C4LT17_ENTHI	LGT - EH ONE NODE -3 DOMAIN TREE	EH	Bacteroidetes/Chlorobi - Bacteroides	EC:6.3.1.1	0	0	aspartate--ammonia ligase	aspartate-ammonia ligase	Amino Acid Metabolism, Metabolism of Other Amino Acids, Energy Metabolism	Alanine, aspartate and glutamate metabolism, Cyanoamino acid metabolism, Nitrogen metabolism
ON021	TV93601047	XP_001304645.1	A2FTP3_TRIVA	LGT - TV ONE NODE	TV	Ambiguous	EC:3.5.2.2	0	0	D-hydantoinase family protein	dihydropyrimidinase	Nucleotide Metabolism, Metabolism of Other Amino Acids, Metabolism of Cofactors and Vitamins	Pyrimidine metabolism, beta-Alanine metabolism, Pantothenate and CoA biosynthesis
ON022	HEM6_LEIMA	XP_001680900.1	HEM6_LEIMA	LGT - ML ONE NODE	DD	Proteobacteria	EC:1.3.3.3	0	0	coproporphyrinogen iii oxidase	coproporphyrinogen oxidase	Metabolism of Cofactors and Vitamins	Porphyrin and chlorophyll metabolism
ON023	TV94596075	XP_001315334.1	A2EW75_TRIVA	LGT - ONE NODE 3 DOMAIN TREE	TV	Firmicutes - Desulfitobacterium	na	0	0	hypothetical protein	Predicted pirin-like protein	Function unknown	na
ON024	TV100018002	XP_001307119.1	A2FLL6_TRIVA	LGT - TV ONE NODE	TV	Bacteria	EC:4.1.1.32	0	0	phosphoenol pyruvate carboxykinase	phosphoenolpyruvate carboxykinase (GTP)	Carbohydrate Metabolism	Glycolysis / Gluconeogenesis, Citrate cycle (TCA cycle), Pyruvate metabolism
ON025	TV80596181	XP_001329989.1	A2DP05_TRIVA	LGT - TV ONE NODE WITH BACTEROIDES	TV	Bacteroidetes/Chlorobi - Bacteroides	EC:3.2.1.52	0	0	glycosyl hydrolase	beta-N-acetylhexosaminidase	Glycan Biosynthesis and Metabolism, Carbohydrate Metabolism	Other glycan degradation, Various types of N-glycan biosynthesis, Amino sugar and nucleotide sugar metabolism
ON026	Q54CI9_DICDI	XP_629427.1	GLUA_DICDI	LGT - DD ONE NODE	DD	Bacteria	EC:3.2.1.21	Y	0	beta glucosidase	beta-glucosidase	Metabolism of Other Amino Acids, Carbohydrate Metabolism, Biosynthesis of Other Secondary Metabolites	Cyanoamino acid metabolism, Starch and sucrose metabolism, Phenylpropanoid biosynthesis
ON026	TV80671424	XP_001582566.1	A2DDA1_TRIVA	LGT - TV ONE NODE	TV	Actinobacteria - Bifidobacterium	EC:3.2.1.21	0	0	glycosyl hydrolase	beta-glucosidase	Metabolism of Other Amino Acids, Carbohydrate Metabolism, Biosynthesis of Other Secondary Metabolites	Cyanoamino acid metabolism, Starch and sucrose metabolism, Phenylpropanoid biosynthesis
ON027	Q55E34_DICDI	XP_645947.1	P5CR2_DICDI	LGT - DD ONE NODE	DD	Bacteroidetes/Chlorobi - Bacteroides	EC:1.5.1.2	0	0	pyrroline-5-carboxylate reductase	pyrroline-5-carboxylate reductase	Amino Acid Metabolism	Arginine and proline metabolism,
ON028	TV86763156	XP_001316223.1	A2ETN2_TRIVA	LGT - TV ONE NODE WITH BACTEROIDES	TV	Bacteroidetes/Chlorobi - Bacteroides	EC:3.1.3.5	0	0	Acid phosphatase surE	5'-nucleotidase	Nucleotide Metabolism, Metabolism of Cofactors and Vitamins	Purine metabolism, Pyrimidine metabolism, Nicotinate and nicotinamide metabolism
ON029	T583_05667	XP_002364705.1	B6K9I1_TOXGO	LGT - TV ONE NODE WITH BACTEROIDES	TV	Bacteroidetes/Chlorobi - Bacteroides	EC:1.4.1.1	0	0	alanine dehydrogenase, putative	alanine dehydrogenase	Amino Acid Metabolism, Metabolism of Other Amino Acids	Alanine, aspartate and glutamate metabolism, Taurine and hypotaurine metabolism
ON030	T641_00183	XP_002369919.1	B6KPP7_TOXGO	LGT - APICOMPLEXA + HETEROCAPSA ONE NODE	PF,PV,PY,PC,TG,HT	Proteobacteria	EC:2.4.2.29	0	0	queuine tRNA-ribosyltransferase, putative	tRNA-guanine transglycosylase	Reaction	Reaction
ON031	TV94534123	XP_001321965.1	A2EC65_TRIVA	LGT - TV ONE NODE - WITH ANAEROBIC FUNGI - 3 DOMAIN ToL	TV,FUNGI	Bacteria	EC:2.7.1.17	0	0	xylulokinase family protein	Xylulokinase	Carbohydrate Metabolism	Pentose and glucuronate interconversions
ON031	TV91130026	XP_001302338.1	A2G0B1_TRIVA	LGT - TV ONE NODE - 3 DOMAIN ToL	TV	Firmicutes	EC:2.7.1.17	0	0	FGGY family of carbohydrate kinases, N-terminal domain containing protein	Xylulokinase	Carbohydrate Metabolism	Pentose and glucuronate interconversions
ON031	Q4Q252_LEIMA	XP_001686596.1	Q4Q252_LEIMA	LGT - LM ONE NODE -3 DOMAIN ToL	LM	Proteobacteria	EC:2.7.1.17	0	0	xylulokinase	Xylulokinase	Carbohydrate Metabolism	Pentose and glucuronate interconversions
ON031	C4LTL6_ENTHI	XP_656185.1	C4LTL6_ENTHI	LGT - EH ONE NODE - 3 DOMAIN ToL	EH	Bacteria	EC:2.7.1.17	0	0	xylulose kinase	Xylulokinase	Carbohydrate Metabolism	Pentose and glucuronate interconversions
ON032	Q8I5J3_PLAF7	XP_001350618.1	Q8I5J3_PLAF7	LGT - PF, PV ONE NODE - 3 DOMAIN ToL	PF,PV	Ambiguous	na	Y	0	conserved protein	Uncharacterised conserved protein family	Function unknown	na
ON032	Q7QTD7_GIALA	XP_001709735.1	A8B4Z5_GIALA	LGT - GI ONE NODE - ODD TAXONOMIC SAMPLE	GI	Prokaryote/Phage	na	0	0	RTCB PROTEIN	Uncharacterised conserved protein family	Function unknown	na
ON033	Q25348_LEIMA	XP_001687423.1	E9AC20_LEIMA	LGT - LM ONE NODE	LM	Prokaryotes	EC:3.6.1.11	0	0	acidocalcisomal exopolyphosphatase	exopolyphosphatase	Nucleotide Metabolism	Purine metabolism
ON033	Q7QWT6_GIALA	XP_001709297.1	A8B5T0_GIALA	LGT - GI ONE NODE	GI	Bacteria	EC:3.6.1.11	0	0	Manganese-dependent inorganic pyrophosphatase, putative	exopolyphosphatase	Nucleotide Metabolism	Purine metabolism
ON034	Q7R192_GIALA	XP_001704875.1	A8BTG2_GIALA	LGT - GI ONE NODE	GI,TG	Bacteria	na	0	0	Metalloprotease, insulinase family	Predicted Zn-dependent peptidases, insulinase-like	Other function	na
ON034	Q7QYM9_GIALA	XP_001705918.1	A8BNI1_GIALA	LGT - GI ONE NODE	GI,TG	Bacteria	na	0	0	Metalloprotease, insulinase family	Predicted Zn-dependent peptidases, insulinase-like	Other function	na
ON034	T42_03594	XP_002366418.1	B6KEZ5_TOXGO	LGT - TG ONE NODE	TG	Proteobacteria	na	Y	0	zinc metalloprotease 2, putative	Predicted Zn-dependent peptidases, insulinase-like	Other function	na
ON035	Q7R6R6_GIALA	XP_001707847.1	A8BC83_GIAIC	LGT - GI ONE NODE	GI	Bacteria	na	0	0	ATPases of the PP-loop superfamily	Predicted Adenine nucleotide alpha hydrolase/ATPases of the PP-loop superfamily	Other function	na
ON036	Q7R381_GIALA	XP_001709207.1	A8B5E9_GIAIC	LGT - GI ONE NODE	GI	Prokaryotes	na	0	0	Hypothetical protein GL50803_3910	Protein containing thioredoxin domain	Other function	na
ON037	Q7R548_GIALA	XP_001707737.1	A8BD82_GIALA	LGT - GI ONE NODE	GI	Pelobacter	EC:2.7.8.8	0	15	Hypothetical protein GL50803_17427	CDP-diacylglycerol-serine O-phosphatidyltransferase	Amino Acid Metabolism, Lipid Metabolism	Glycine, serine and threonine metabolism, Glycerophospholipid metabolism
ON038	Q7RGW5_PLAYO	XP_724496.1	Q7RGW5_PLAYO	LGT - APICOMPLEXA ONE NODE	PF,PV,PY	Bacteria	na	0	0	hypothetical protein	Predicted flavin mononucleotide phosphatase, haloacid dehalogenase	Other function	na
ON038	PV091555	XP_001615302.1	A5K4J7_PLAVS	LGT - APICOMPLEXA ONE NODE	PF,PV,PY	Bacteria	EC:3.8.1.2	0	0	haloacid dehalogenase-like hydrolase	(S)-2-haloacid dehalogenase	Xenobiotics Biodegradation and Metabolism	Chlorocyclohexane and chlorobenzene degradation, Chloroalkane and chloroalkene degradation
ON039	Q50S10_ENTHI	XP_649756.2	C4M213_ENTHI	LGT - EH ONE NODE	EH	Prokaryotes	EC:1.1.1.37	0	0	malate dehydrogenase	Malate dehydrogenase	Carbohydrate Metabolism	Citrate cycle (TCA cycle), Pyruvate metabolism, Glyoxylate and dicarboxylate metabolism
ON040	TV81660102	XP_001317174.1	A2EQX7_TRIVA	LGT - TV ONE NODE	TV	Prokaryotes	na	0	0	hypothetical protein	Predicted multimeric flavodoxin WrbA, NADPH-dependent FMN reductase	Other function	na
ON040	Q51A69_ENTHI	XP_655130.1	C4M3J0_ENTHI	LGT - EH ONE NODE	EH	Prokaryotes	na	0	0	iron-sulfur flavoprotein	Predicted multimeric flavodoxin WrbA, NADPH-dependent FMN reductase	Other function	na
ON041	TV85337242	XP_001329114.1	A2DRU4_TRIVA	LGT - TV ONE NODE + FUNGI ONE NODE	TV	Planctomycetes - Rhodopirellula	EC:3.1.-.-	0	0	Sulphohydrolase/Glycosulfatase, Zn-dependent hydrolase	Protein containing beta-lactamase superfamily domain	Reaction	Reaction
ON041	Q51CL3_ENTHI	XP_656005.1	C4M1A9_ENTHI	LGT - EH ONE NODE + FUNGI ONE NODE	EH	Prokaryotes	EC:3.1.-.-	0	0	metallo-beta-lactamase family protein	Protein containing beta-lactamase superfamily domain	Reaction	Reaction
ON042	Q54FP6_DICDI	XP_635590.1	PKS31_DICDI	LGT - DD ONE NODE	DD	Proteobacteria - Legionella	EC:2.3.1.-	0	0	hypothetical protein DDB_G0290703	Transferases	Reaction	Reaction
ON043	Q54KK2_DICDI	XP_637221.1	Q54KK2_DICDI	LGT - DD ONE NODES + LGT YL FUNGI TWO NODES	DD,FUNGI	Prokaryotes	na	0	12	hypothetical protein DDB_G0287303	Predicted cationic amino acid transport permease	Other function - Membrane transport	na
ON044	Q54LR7_DICDI	XP_637763.1	Q54LR7_DICDI	LGT - DD ONE NODE	DD	Tenericute	na	0	0	hypothetical protein DDB_G0286443	Protein containing Type 1 glutamine amidotransferase (GATase1)-like domain	Other function	na
ON045	TV95721149	XP_001323199.1	A2E8N7_TRIVA	LGT - TV ONE NODE	TV	Bacteroides	EC:1.1.1.-	Y	0	oxidoreductase, short chain dehydrogenase/reductase family	Oxidoreductases	Reaction	Reaction
ON045	Q54PT0_DICDI	XP_638574.1	Q54PT0_DICDI	LGT - DD ONE NODE	DD	Bacteria	EC:1.1.1.-	Y	0	hypothetical protein DDB_G0284351	Oxidoreductases	Reaction	Reaction
ON045	Q54D03_DICDI	XP_629517.1	54D03_DICDI	LGT - DD ONE NODE	DD	Bacteria	EC:1.1.1.-	0	0	hypothetical protein DDB_G0292602	Oxidoreductases	Reaction	Reaction
ON046	Q54RA4_DICDI	XP_639143.1	Y3291_DICDI	LGT - DD ONE NODE	DD	Bacteria	EC:1.21.3.1	0	0	hypothetical protein DDB_G0283291	isopenicillin-N synthase	Biosynthesis of Other Secondary Metabolites	Penicillin and cephalosporin biosynthesis
ON046	Q4CQK0_TRYCR	XP_804402.1	Q4CQK0_TRYCR	LGT - KINETOPLASTIDS ONE NODE	TC,TB,LM	Pseudomonas	EC:1.2.3.4	0	0	oxidoreductase	oxalate oxidase	Carbohydrate Metabolism	Glyoxylate and dicarboxylate metabolism
ON047	Q55CR1_DICDI	XP_646420.1	Q55CR1_DICDI	LGT - DD ONE NODE - 3 DOMAIN	DD	Prokaryote	na	0	1	hypothetical protein DDB_G0270694	Predicted subgroup of the band 7 domain of flotillin (reggie) like proteins	Other function	na
ON048	Q50SU3_ENTHI	XP_650055.1	Q401L6_ENTHI	LGT - EH ONE NODE + FUNGI ONE NODE	EH	Firmicutes - Clostridium	EC:2.7.1.31	0	0	glycerate kinase	Glycerate kinase	Amino Acid Metabolism, Lipid Metabolism, Carbohydrate Metabolism	Glycine, serine and threonine metabolism, Glycerophospholipid metabolism, Glyoxylate and dicarboxylate metabolism
ON049	Q86HZ8_DICDI	XP_644821.1	Q557D9_DICDI	LGT - DD ONE NODE	DD	Bacteria	EC:2.1.1.34	0	0	hypothetical protein DDB_G0273135	tRNA (guanosine18-2'-O)-methyltransferase	Translation - Genetic Information Processing	Transfer RNA biogenesis
ON050	Q584R7_9TRYP	XP_845360.1	Q584R7_9TRYP	LGT - ONE NODE TB,TC,LM	LM,TB,TC	Actinobacteria	na	0	0	hypothetical protein	Hypothetical proteins	Function unknown	na
ON051	T50_00005	XP_002367118.1	B6KGZ5_TOXGO	LGT - TG ONE NODE -3 DOMAIN ToL	TG	Bacteria	EC:3.1.3.11	0	0	fructose-1,6-bisphosphatase, putative	fructose-bisphosphatase	Carbohydrate Metabolism	Glycolysis / Gluconeogenesis, Pentose phosphate pathway, Fructose and mannose metabolism
ON052	T59_03682	XP_002365950.1	B6KDM7_TOXGO	LGT - APICOMPLEXA ONE NODE + FUNGI	PF,PV,PY,TG,CP	Bacteria	EC:6.3.1.2	Y	0	glutamine synthetase, putative	glutamate-ammonia ligase	Amino Acid Metabolism, Energy Metabolism	Alanine, aspartate and glutamate metabolism, Arginine and proline metabolism, Nitrogen metabolism
ON053	TV94179274	XP_001580988.1	A2DI13_TRIVA	LGT - TV ONE NODE + PHAGES + VIRUSES - 3 DOMAIN ToL	TV	Prokaryotes/Phages	EC:1.17.4.1	0	0	Ribonucleotide reductase, all-alpha domain containing protein	Ribonucleoside-diphosphate reductase alpha chain	Nucleotide Metabolism, Metabolism of Other Amino Acids	Purine metabolism, Pyrimidine metabolism, Glutathione metabolism
ON054	Q54N71_DICDI	XP_638072.1	Q54N71_DICDI	LGT - DD ONE NODES	DD	Proteobacteria	EC:3.5.99.3	0	0	hypothetical protein DDB_G0285467	hydroxydechloroatrazine ethylaminohydrolase	Xenobiotics Biodegradation and Metabolism	Atrazine degradation
ON055	TV92069237	XP_001328466.1	A2DTU6_TRIVA	LGT - TV ONE NODE FROM FUNGI	TV,DD	Firmicutes - Streptococcus	na	0	0	hypothetical protein	Predicted Esterase/lipase; alpha/beta hydrolase fold	Other function	na
ON056	TV93091063	XP_001308954.1	A2FGG0_TRIVA	LGT - TV ONE NODE	TV	Bacteria	EC:6.1.1.7	0	0	hypothetical protein	Probable R-RNA methyltransferase	Translation - Genetic Information Processing	Aminoacyl-tRNA biosynthesis
ON057	TV94534157	XP_001321975.1	A2EC75_TRIVA	LGT - TV ONE NODE	TV	Bacteria	EC:1.3.1.20	0	0	Oxidoreductase family, NAD-binding Rossmann fold containing protein	trans-1,2-dihydrobenzene-1,2-diol dehydrogenase	Xenobiotics Biodegradation and Metabolism	Metabolism of xenobiotics by cytochrome P450
ON058	TV138932002	XP_001279673.1	A2HV24_TRIVA	LGT - TV ONE NODE	TV	Bacteroidetes/Chlorobi - Bacteroides	EC:3.2.1.45	0	0	glucosylceramidase precursor	glucosylceramidase	Glycan Biosynthesis and Metabolism, Lipid Metabolism	Other glycan degradation, Sphingolipid metabolism
ON059	Q7YYI0_CRYPV	XP_627573.1	Q7YYI0_CRYPV	LGT - APICOMPLEXA ONE NODE	CP,CH,TP,TA,TL,PC,PY,PF,PV	Bacteria	na	0	0	hypothetical protein	Predicted R-RNA methyltransferase	Other function	na
ON059	Q54SC0_DICDI	XP_640119.1	Q54SC0_DICDI	LGT - DD ONE NODE	DD	Bacteria	na	0	0	hypothetical protein DDB_G0282549	Predicted R-RNA methyltransferase	Other function	na
ON060	Q7QPA1_GIALA	XP_001709668.1	Q7QPA1_GIALA	LGT - GI, SB ONE NODE - 3 DOMAIN ToL	GI,SB	Prokaryotes	EC:6.3.4.2	0	0	CTP synthase	CTP synthase	Nucleotide Metabolism	Pyrimidine metabolism
ON061	XP_625304	XP_625304	Q5CPD7_CRYPV	LGT - CP ONE NODE	CP,FUNGI,PLANT, STRAMENOPILE	Proteobacteria - Campylobacter	EC:4.2.1.20	0	1	tryptophan synthase trpB of possible bacterial origin	Tryptophan synthase	Amino Acid Metabolism	Glycine, serine and threonine metabolism, Phenylalanine, tyrosine and tryptophan biosynthesis
ON062	XP_001686812	XP_001686812	Q4Q1I6_LEIMA	LGT - KINETOPLASTIDS (plus LGT into bumblebee Bombus impatiens?)	LM, TB, TC	g-proteobacteria	EC:1.2.1.12	0	0	glyceraldehyde 3-phosphate dehydrogenase, cytosolic	Glyceraldehyde 3-phosphate dehydrogenase	Carbohydrate Metabolism	Glycolysis / Gluconeogenesis
ON063	TV84302326	XP_001579222.1	A2DN59_TRIVA	LGT - TV ONE NODE	TV	Prokaryotes	EC:3.2.1.24	0	0	glycosyl hydrolase	a-mannosidase	Glycan Biosynthesis and Metabolism	Other glycan degradation
TN001	TV122580003	XP_001285086.1	A2HEL1_TRIVA	LGT - TV ONLY	TV	Bacteria	na	0	0	hypothetical protein	Predictded D12 class N6 adenine-specific DNA methyltransferase	Other function - Genetic Information Processing	na
TN002	Q4D587_TRYCR	XP_809539.1	Q4D587_TRYCR	LGT - TC ONLY	TC	Prokaryotes	na	0	0	metallo-beta-lactamase superfamily	Predicted metallo-beta-lactamase protein	Other function	na
TN003	Q4GY96_9TRYP	XP_001219175.1	Q4GY96_9TRYP	LGT - TB ONLY	TB	Bacteria	EC:3.1.1.32	0	0	phospholipase A1	phospholipase A1	Lipid Metabolism	Glycerophospholipid metabolism, alpha-Linolenic acid metabolism
TN004	Q4Q0L8_LEIMA	XP_001687130.1	Q4Q0L8_LEIMA	LGT - KINETOPLASTIDS ONLY	LM,TB,TC	Proteobacteria	na	0	0	hypothetical protein	Macrocin-O-methyltransferase	Other function	na
TN005	Q4Q1L6_LEIMA	XP_001686782.1	Q4Q1L6_LEIMA	LGT - KINETOPLASTIDS ONLY	LM,TB,TC	Bacteria	na	Y	0	hypothetical protein	Hypothetical protein	Function unknown	na
TN006	Q4Q5Y1_LEIMA	XP_001685267.1	Q4Q5Y1_LEIMA	LGT - KINETOPLASTIDS ONLY	LM,TC	Bacteria	EC:3.5.1.16	0	0	hypothetical protein	acetylornithine deacetylase	Amino Acid Metabolism	Arginine and proline metabolism
TN007	Q4Q6Z3_LEIMA	XP_001684905.1	Q4Q6Z3_LEIMA	LGT - KINETOPLASTIDS ONLY	LM,TB,TC	Cyanobacteria - Trichodesmium	na	Y	1	hypothetical protein	Protein containing peptidase M14-like domain	Other function	na
TN008	Q4Q8D2_LEIMA	XP_001684416.1	Q4Q8D2_LEIMA	LGT - KINETOPLASTIDS ONLY	LM,TB,TC	Bacteria	na	0	0	hypothetical protein	Putative hydrolase	Other function	na
TN009	Q4Q9X3_LEIMA	XP_001683875.1	Q4Q9X3_LEIMA	LGT - KINETOPLASTIDS ONLY	TB, LM	Bacteria	EC:2.1.1.37	0	0	modification methylase-like protein	DNA (cytosine-5-)-methyltransferase	Amino Acid Metabolism	Cysteine and methionine metabolism
TN010	Q4QBB1_LEIMA	XP_001683387.1	Q4QBB1_LEIMA	LGT - LM ONLY	LM	Bacteria	EC:6.1.1.20	0	0	hypothetical protein	phenylalanyl-tRNA synthetase beta chain	Translation - Genetic Information Processing	Aminoacyl-tRNA biosynthesis
TN011	Q4QFB1_LEIMA	XP_001681987.1	Q4QFB1_LEIMA	LGT - LM ONLY	LM	Bacteria	na	0	4	hypothetical protein	Protein containing DUF2871	Function unknown	na
TN012	Q4QFD4_LEIMA	XP_001681964.1	ECOT2_LEIMA	LGT - KINETOPLASTIDS ONLY	LM,TB,TC	Bacteria	na	0	0	ecotin	ecotin	Other function	na
TN013	Q4QGE5_LEIMA	XP_001681753.1	Q4QGE5_LEIMA	LGT - KINETOPLASTIDS ONLY	LM,TB,TC	Prokaryotes	EC:3.4.17.19	0	0	carboxypeptidase; metallo-peptidase, Clan MA(E), family 32	Metallo-peptidase, Clan MA(E), family 32	Reaction	Reaction
TN014	Q4QGE9_LEIMA	XP_001681749.1	Q4QGE9_LEIMA	LGT - LM ONLY	LM	Prokaryotes	EC:3.1.26.4	0	0	ribonuclease hii	ribonuclease HII	Reaction	Reaction
TN015	Q4QH87_LEIMA	XP_001681461.1	Q4QH87_LEIMA	LGT - LM ONLY	LM	Bacteria	na	0	0	hypothetical protein	Protein containing DUF1861	Function unknown	na
TN016	Q4QIU1_LEIMA	XP_001680907.1	Q4QIU1_LEIMA	LGT - KINETOPLASTIDS ONLY	LM,TB,TC	Proteobacteria	EC:3.5.1.16	0	0	hypothetical protein	acetylornithine deacetylase	Amino Acid Metabolism	Arginine and proline metabolism
TN017	Q4QIU7_LEIMA	XP_001680901.1	Q4QIU7_LEIMA	LGT - LM ONLY	LM	Proteobacteria	EC:1.3.3.4	0	1	protoporphyrinogen oxidase-like protein	protoporphyrinogen oxidase	Metabolism of Cofactors and Vitamins	Porphyrin and chlorophyll metabolism
TN018	Q5XM24_DICDI	XP_640566.1	APRA_DICDI	LGT - DD ONLY	DD	Bacteria	na	Y	0	PhoPQ-activated pathogenicity-related protein	PhoPQ-activated pathogenicity-related protein	Other function - Signal Transduction	na
TN019	Q7R5L6_GIALA	XP_001707536.1	A8BDW4_GIALA	LGT - GI ONLY	GI	Firmicutes	na	0	0	Transglutaminase/protease, putative	Transglutaminase/protease, putative	Other function	na
TN020	Q7R6X5_PLAYO	XP_728783.1	Q7R6X5_PLAYO	LGT - PY ONLY	PY	Bacteria	na	0	0	hypothetical protein	Putative ribosomal subunit interface protein; sigma-54 modulation protein family	Other function - Genetic Information Processing	na
TN021	Q7R6Y3_PLAYO	XP_728775.1	Q7R6Y3_PLAYO	LGT - PY ONLY	PY	Proteobacteria	na	0	0	hypothetical protein	Hypothetical protein	Function unknown	na
TN022	Q7R799_PLAYO	XP_728635.1	Q7R799_PLAYO	LGT - PY ONLY	PY	Bacteria	na	0	0	hypothetical protein	Protein containing DUF2699	Function unknown	na
TN023	Q8SS83_ENCCU	NP_597635.1	KCY_ENCCU	LGT - EC ONLY	EC	Bacteria	EC:2.7.4.14	0	0	CYTIDYLATE KINASE	cytidylate kinase	Metabolism of Cofactors and Vitamins, Metabolism of Other Amino Acids, Nucleotide Metabolism	Pyrimidine metabolism, beta-Alanine metabolism
TN024	Q8T2H6_DICDI	XP_642591.1	Q8T2H6_DICDI	LGT - DD ONLY	DD	Archaea - Haloarcula	na	0	0	hypothetical protein DDB_G0277409	Protein containing DUF162	Function unknown	na
TN025	Q9BHG3_LEIMA	XP_001685059.1	Q9BHG3_LEIMA	LGT - KINETOPLASTIDS ONLY - THE PROTEINS POSSESS THE BACTERIAL CEST DOMAIN HENCE IT IS CONSIDERED AS A CANDIDATE B->E LGT	LM,TB,TC	Chlamydiae/Verrucomicrobia	na	0	0	hypothetical protein	Secretion chaperone CesT	Other function - Genetic Information Processing	na
TN026	Q9NKQ8_LEIMA	XP_001687362.1	Q9NKQ8_LEIMA	LGT - LM ONLY	LM	Bacteria	EC:4.2.1.75	0	0	hypothetical protein	uroporphyrinogen-III synthase	Metabolism of Cofactors and Vitamins	Porphyrin and chlorophyll metabolism
TN027	Q38CZ3_9TRYP	XP_827657.1	Q38CZ3_9TRYP	LGT - KINETOPLASTIDS ONLY - ADDITIONAL BACTERIA TAXA ARE RECOVERED BUT COREPSOND TO MUCH WEAKER HITS HENCE IT IS CONSIDERED AS A CANDIDATE B->E LGT	LM,TB,TC	Chlamydiae/Verrucomicrobia	na	0	0	hypothetical protein	Predicted Rossmann fold nucleotide-binding protein	Other function - Genetic Information Processing	na
TN028	Q50LR6_ENTHI	XP_650165.1	C4MAL3_ENTHI	LGT - EH ONLY	EH	Bacteria	na	0	0	hypothetical protein	Predicted tRNA 2'-O-methylase; Predicted HD superfamily hydrolase	Other function - Genetic Information Processing	na
TN029	Q50SB1_ENTHI	XP_649873.2	C4M1J6_ENTHI	LGT - EH ONLY	EH	Firmicutes	na	0	0	hypothetical protein	Protein containing DUF1963	Function unknown	na
TN030	Q50VJ7_ENTHI	XP_651004.1	C4MBP5_ENTHI	LGT - EH ONLY	EH	Bacteroides	na	0	0	hypothetical protein	Protein containing DUF1810	Function unknown	na
TN031	Q50WY8_ENTHI	XP_651498.1	C4M560_ENTHI	LGT - EH ONLY	EH	Bacteria	EC:4.6.1.1	0	0	hypothetical protein	adenylate cyclase	Nucleotide Metabolism, Signal Transduction	Purine metabolism - several other entries
TN032	Q50XL0_ENTHI	XP_651699.1	C4M0V4_ENTHI	LGT - EH ONLY	EH	Bacteria	na	0	0	hypothetical protein	Protein containing cupin-like fold and unknown function	Function unknown	na
TN033	Q50XL2_ENTHI	XP_651697.1	C4M0V6_ENTHI	LGT - EH ONLY	EH	Prokaryotes	na	0	0	hypothetical protein	Predicted S-adenosyl-l-methionine hydroxide adenosyltransferase	Other function	na
TN034	Q50YL9_ENTHI	XP_652065.1	C4M2I8_ENTHI	LGT - EH ONLY	EH	Prokaryotes	na	0	0	metal dependent hydrolase	Predicted metal dependent hydrolase	Other function	na
TN035	Q50YZ1_ENTHI	XP_652209.1	C4M3K4_ENTHI	LGT - EH ONLY	EH	Bacteria	na	0	0	hypothetical protein	Protein containing uncharacterized domain HDIG	Function unknown	na
TN036	Q51AD1_ENTHI	XP_655177.1	C4LWR0_ENTHI	LGT - EH ONLY	EH	Prokaryotes	na	0	0	hypothetical protein	Predicted Mug G:T/U mismatch-specific DNA glycosylase	Other function - Genetic Information Processing	na
TN037	Q51AD5_ENTHI	XP_655200.1	C4LWQ7_ENTHI	LGT - EH ONLY	EH	Proteobacteria	na	0	0	hypothetical protein	Predicted flavoprotein, FMN binding, electron transport	Other function	na
TN038	Q51DS8_ENTHI	XP_656375.1	C4LSD2_ENTHI	LGT - EH ONLY	EH	Prokaryotes	EC:1.-.-.-	0	0	nitroreductase family protein	nitroreductase family protein	Reaction	Reaction
TN039	Q54DG5_DICDI	XP_629676.1	Q54DG5_DICDI	LGT - DD ONLY	DD	Protobacteria	na	Y	1	hypothetical protein DDB_G0292288	Uncharacterized protein with SCP/PR1 domains	Function unknown	na
TN040	Q54I75_DICDI	XP_636504.1	Q54I75_DICDI	LGT - DD ONLY	DD	Protobacteria	na	0	0	hypothetical protein DDB_G0288943	Protein containing DUF796	Function unknown	na
TN041	Q54J86_DICDI	XP_636850.1	DTML1_DICDI	LGT - DD ONLY	DD	Proteobacteria	na	Y	0	hypothetical protein DDB_G0288219	Protein containing peptidase M66 domain	Function unknown	na
TN042	Q54L61_DICDI	XP_637502.1	Q54L61_DICDI	LGT - DD ONLY	DD	Bacteria	na	0	0	hypothetical protein DDB_G0286879	Hypothetical protein	Function unknown	na
TN043	Q54MN5_DICDI	XP_638042.1	Q54MN5_DICDI	LGT - DD ONLY	DD	Bacteria	na	0	3	hypothetical protein DDB_G0285825	Protein containing DUF1294	Function unknown	na
TN044	Q54MZ6_DICDI	XP_638147.1	Q54MZ6_DICDI	LGT - DD ONLY	DD	Proteobacteria - Bdellovibrio	na	0	0	dihydroxybiphenyl dioxygenase domain-containing protein	dihydroxybiphenyl dioxygenase domain-containing protein	Other function	na
TN045	Q54PR8_DICDI	XP_638586.1	Q54PR8_DICDI	LGT - DD ONLY	DD	Prokaryotes	EC:2.4.2.-	0	0	hypothetical protein DDB_G0284365	phosphoribosyltransferase	Reaction	Reaction
TN046	Q54QA3_DICDI	XP_638841.1	Q54QA3_DICDI	LGT - DD ONLY	DD	Actinobacteria - Streptomyces	na	0	0	hypothetical protein DDB_G0283975	Protein containing methyltransferase domain	Other function	na
TN047	Q54RW2_DICDI	XP_639375.1	Q54RW2_DICDI	LGT - DD ONLY	DD	Proteobacteria	na	0	0	hypothetical protein DDB_G0282879	Predicted protein of unknown function HutD	Function unknown	na
TN048	Q54SD6_DICDI	XP_640103.1	Q54SD6_DICDI	LGT - DD ONLY	DD	Bacteria	EC:2.7.7.12	0	0	hypothetical protein DDB_G0282525	UDPglucose--hexose-1-phosphate uridylyltransferase	Carbohydrate Metabolism	Galactose metabolism, Amino sugar and nucleotide sugar metabolism
TN049	Q54YR0_DICDI	XP_002649169.1	C7G007_DICDI	LGT - DD ONLY	DD	Bacteria	EC:2.3.1.128	0	0	hypothetical protein DDB_G0295725	Ribosomal-protein-alanine N-acetyltransferase	Reaction	Reaction
TN050	Q55C83_DICDI	XP_646598.1	Q55C83_DICDI	LGT - DD ONLY	DD	Bacteria	na	0	0	hypothetical protein DDB_G0270172	Protein containing bifunctional DNA-binding transcriptional repressor/ nicotinamide-nucleotide adenylyltransferase	Other function - Genetic Information Processing	na
TN051	Q55EI4_DICDI	XP_647036.1	Q55EI4_DICDI	LGT - DD ONLY	DD	Bacteria	EC:1.11.1.15	0	0	osmotically inducible family protein	peroxiredoxin, thioredoxin peroxidase	Metabolism of Other Amino Acids	Glutathione metabolism
TN052	Q55EP2_DICDI	XP_646978.1	Q55EP2_DICDI	LGT - DD ONLY	DD	Bacteria	na	0	0	hypothetical protein DDB_G0269088	Protein containing Phage Tail Collar Domain/MdpB Microcystin-dependent domains	Other function	na
TN053	Q55GC9_DICDI	XP_647255.1	Q55GC9_DICDI	LGT - DD ONLY	DD	Bacteria	na	0	0	hypothetical protein DDB_G0267722	Putative ParB-like nuclease	Other function - Genetic Information Processing	na
TN054	Q57WT0_9TRYP	XP_845744.1	Q57WT0_9TRYP	LGT - KINETOPLASTIDS ONLY	LM,TB,TC	Bacteria	na	0	0	hypothetical protein	Protein containing DUF525	Function unknown	na
TN055	Q57Y46_9TRYP	XP_846303.1	Q57Y46_9TRYP	LGT - KINETOPLASTIDS ONLY	TB,TC,TCO,TR,TCAR	Bacteria	EC:3.2.1.18	Y	0	trans-sialidase	exo-alpha-sialidase; neuraminidase; sialidase	Glycan Biosynthesis and Metabolism, Lipid Metabolism	Other glycan degradation, Sphingolipid metabolism
TN056	Q57ZH3_9TRYP	XP_846139.1	Q57ZH3_9TRYP	LGT - KINETOPLASTIDS ONLY	LM,TB,TC	Proteobacteria	EC:3.6.1.23	Y	0	deoxyuridine triphosphatase	dUTP pyrophosphatase	Nucleotide Metabolism	Pyrimidine metabolism
TN057	Q86I79_DICDI	XP_645397.1	PSCA_DICDI	LGT - DD - POTENTIAL CYANOBACTERIA DONOR	DD	Cyanobacteria	EC:3.4.16.4	Y	0	hypothetical protein DDB_G0271902	serine-type D-Ala-D-Ala carboxypeptidase	Glycan Biosynthesis and Metabolism	Peptidoglycan biosynthesis
TN058	Q86JX4_DICDI	XP_644699.1	Y3871_DICDI	LGT - DD ONLY	DD	Proteobacteria	na	0	0	hypothetical protein DDB_G0273177	Predicted rhamnose mutarotase	Function unknown	na
TN059	Q86K62_DICDI	XP_642725.1	Q86K62_DICDI	LGT - DD ONLY - MANY VIRUSES	DD	Proteobacteria & phage	na	Y	0	hypothetical protein DDB_G0277201	Predicted N-acetylglucosamine-binding protein; Chitin-binding protein	Other function	na
TN060	Q512Y4_ENTHI	XP_653291.1	C4LWV3_ENTHI	LGT - EH ONLY	EH	Prokaryotes	EC:3.1.3.71	0	0	2-phosphosulfolactate phosphatase	2-phosphosulfolactate phosphatase	Energy Metabolism	Methane metabolism
TN061	Q513M6_ENTHI	XP_653421.1	C4M2N2_ENTHI	LGT - EH ONLY	EH	Proteobacteria - Pelobacter	na	0	0	hypothetical protein	Putative redox-active protein (C_GCAxxG_C_C)	Other function	na
TN062	Q516Y7_ENTHI	XP_654288.1	C4M6B4_ENTHI	LGT - EH ONLY with 4 Archaea	EH	Archaea	na	0	0	hypothetical protein	Predicted phosphohydrolase	Other function	na
TN063	Q555M2_DICDI	XP_644044.1	Q555M2_DICDI	LGT - DD ONLY	DD	Bacteria	na	0	0	hypothetical protein DDB_G0274701	Predicted Lincosamide nucleotidyltransferase	Other function	na
TN064	T42_00077	XP_002366295.1	B6KEM2_TOXGO	LGT - TG ONLY	TG	Proteobacteria - Magnetococcus	EC:3.4.24.15	0	0	oligoendopeptidase F, putative	thimet oligopeptidase	Reaction	Reaction
TN065	T49_03363	XP_002366867.1	B6KFY6_TOXGO	LGT - TG ONLY	TG	Archaea	EC:1.3.1.26	0	0	dihydrodipicolinate reductase, putative	dihydrodipicolinate reductase	Amino Acid Metabolism	Lysine biosynthesis
TN066	T52_01632	XP_002369463.1	B6KNP0_TOXGO	LGT - TG ONLY	TG	Bacteria	na	0	7	zinc transporter ZIP domain-containing protein	zinc transporter ZIP domain-containing protein	Other function - Membrane transport	na
TN067	TV80361101	XP_001314405.1	A2EZT6_TRIVA	LGT - TV ONLY	TV	Bacteria	na	0	0	hypothetical protein	Protein containing DUF488	Function unknown	na
TN068	TV81350063	XP_001307357.1	A2FKX3_TRIVA	LGT - TV ONLY	TV	Bacteria	na	0	12	hypothetical protein	Hypothetical protein	Function unknown	na
TN069	TV82114022	XP_001301892.1	A2G1K4_TRIVA	LGT - TV ONLY	TV	Bacteroidetes/Chlorobi - Bacteroides	EC:2.7.1.162	0	0	hypothetical protein	N-acetylhexosamine 1-kinase	Reaction	Reaction
TN070	TV83237063	XP_001309866.1	A2FDT7_TRIVA	LGT - TV ONLY	TV	Bacteria	na	0	0	hypothetical protein	Protein containg DUF3111	Function unknown	na
TN071	TV83928086	XP_001309751.1	A2FE49_TRIVA	LGT - TV ONLY	TV	Actinobacteria - Bifidobacterium	EC:4.1.1.44	0	0	4-carboxymuconolactone decarboxylase	4-carboxymuconolactone decarboxylase	Xenobiotics Biodegradation and Metabolism	Benzoate degradation
TN072	TV84285194	XP_001323014.1	A2E9A6_TRIVA	LGT - TV ONLY	TV	Bacteria	na	0	0	NDP-hexose 3,4-dehydratase	Predicted 3-amino-5-hydroxybenzoic acid synthase family	Other function	na
TN073	TV85232129	XP_001320703.1	A2EFS9_TRIVA	LGT - TV ONLY	TV	Bacteria	EC:4.4.1.5	0	0	glyoxalase	lactoylglutathione lyase	Carbohydrate Metabolism	Pyruvate metabolism
TN074	TV85337301	XP_001329100.1	A2DRT0_TRIVA	LGT - TV ONLY	TV	Bacteria	EC:5.3.2.-	0	0	Tautomerase enzyme family protein	Tautomerase enzyme family protein	Reaction	Reaction
TN075	TV85862250	XP_001325565.1	A2E1Z3_TRIVA	LGT - TV ONLY	TV	Prokaryotes	na	0	0	hypothetical protein	Predicted selenium-dependent hydroxylase accessory protein YqeC	Other function	na
TN076	TV85914041	XP_001307232.1	A2FLC1_TRIVA	LGT - TV ONLY	TV	Bacteroides	na	0	0	hypothetical protein	Predicted iron-sulfur cluster repair di-iron protein	Other function	na
TN077	TV86120111	XP_001315078.1	A2EWU0_TRIVA	LGT - TV ONLY	TV	Prokaryotes	na	0	0	acetyltransferase, GNAT family-related protein	Predicted acetyltransferase	Other function	na
TN078	TV86507075	XP_001305824.1	A2FQA4_TRIVA	LGT - TV ONLY	TV	Bacteria	na	0	2	TrkA-C domain containing protein	TrkA-C domain containing protein	Function unknown	na
TN079	TV86576190	XP_001327976.1	A2DV26_TRIVA	LGT - TV ONLY	TV	Prokaryotes	na	0	0	hypothetical protein	Predicted flavodoxin	Other function	na
TN080	TV86997188	XP_001327447.1	A2DWN9_TRIVA	LGT - TV ONLY	TV	Firmicutes	EC:3.2.1.4	0	0	xylanase	endo-1,4-beta-D-glucanase	Carbohydrate Metabolism	Starch and sucrose metabolism
TN081	TV86997261	XP_001327422.1	A2DWL4_TRIVA	LGT - TV ONLY	TV	Bacteria	na	0	10	YeeE/YedE family protein	YeeE/YedE family protein	Other function - Membrane transport	na
TN082	TV87363164	XP_001325291.1	A2E2P0_TRIVA	LGT - TV ONLY	TV	Bacteria	na	0	0	ATP-dependent Zn protease	Protein containing DUF1846	Function unknown	na
TN083	TV87719223	XP_001325053.1	A2E3D9_TRIVA	LGT - TV ONLY	TV	Bacteria	EC:4.4.1.5	0	0	Lactoylglutathione lyase	lactoylglutathione lyase	Carbohydrate Metabolism	Pyruvate metabolism
TN084	TV87835279	XP_001327568.1	A2DW44_TRIVA	LGT - TV ONLY	TV	Bacteria	na	0	0	hypothetical protein	Hypothetical protein	Function unknown	na
TN085	TV87854275	XP_001578953.1	A2DNX2_TRIVA	LGT - TV ONLY	TV	Archaea - Pyrobaculum	na	0	0	hypothetical protein	Predicted L-ara-isomerases L-fucose isomerase (FucIase) and L-arabinose isomerase (AI) family	Other function	na
TN086	TV88428070	XP_001307942.1	A2FJ98_TRIVA	LGT - TV ONLY - ONE PHAGE, ONE PLASMID	TV	Firmicutes	na	0	0	Transposase family protein	Transposase family protein	Other function - Genetic Information Processing	na
TN087	TV88428077	XP_001307936.1	A2FJ92_TRIVA	LGT - TV ONLY	TV	Bacteria	EC:2.6.1.5	0	0	transcriptional regulator, gntR family protein	tyrosine transaminase	Amino Acid Metabolism	Tyrosine metabolism
TN088	TV88428086	XP_001307935.1	A2FJ91_TRIVA	LGT - TV ONLY	TV	Firmicutes	na	0	0	Transposase IS116/IS110/IS902 family protein	Transposase IS116/IS110/IS902 family protein	Other function - Genetic Information Processing	na
TN089	TV88428091	XP_001307960.1	A2FJB6_TRIVA	LGT - TV ONLY	TV	Bacteria	na	0	0	transcription elongation factor	Predicted transcription elongation factor	Other function - Genetic Information Processing	na
TN090	TV88613086	XP_001316524.1	A2ESR0_TRIVA	LGT - TV ONLY	TV	Bacteria	na	0	0	hypothetical protein	Predicted Zn-binding protein	Other function	na
TN091	TV88807024	XP_001302201.1	A2G0P6_TRIVA	LGT - TV ONLY	TV	Firmicutes	EC:3.1.4.14	0	0	Flavodoxin-like fold family protein	Phosphodiesterase	Metabolism of Cofactors and Vitamins	Pantothenate and CoA biosynthesis
TN092	TV89386134	XP_001322324.1	A2EB55_TRIVA	LGT - TV ONLY	TV	Bacteria	na	0	0	hypothetical protein	Protein containing DUF1015	Function unknown	na
TN093	TV89789075	XP_001306702.1	A2FMV5_TRIVA	LGT - TV ONLY	TV	Bacteria	EC:1.1.1.193	0	0	RibD C-terminal domain containing protein	5-amino-6-(5-phosphoribosylamino)uracil reductase	Metabolism of Cofactors and Vitamins	Riboflavin metabolism
TN094	TV90417119	XP_001320377.1	A2EGR6_TRIVA	LGT - TV ONLY	TV	Prokaryotes	na	0	0	hypothetical protein	Protein containing carbohydrate kinase domain	Other function	na
TN095	TV90492230	XP_001579117.1	A2DNE3_TRIVA	LGT - TV ONLY	TV	Archaea	na	0	0	hypothetical protein	Protein containing DUF3737	Function unknown	na
TN096	TV90569185	XP_001320437.1	A2EGL9_TRIVA	LGT - TV ONLY	TV	Firmicutes - Clostridia	na	0	0	hydrolase, NUDIX family protein	Putative hydrolase, NUDIX family protein	Other function	na
TN097	TV92145135	XP_001319335.1	A2EJN8_TRIVA	LGT - TV ONLY	TV	Bacteria	na	0	0	beta-N-acetylhexosaminidase	Protein containig F5/8 type C domain	Other function	na
TN098	TV94782134	XP_001321629.1	A2ED51_TRIVA	LGT - TV ONLY	TV	Proteobacteria	na	0	1	hypothetical protein	Predicted disintegrin and metalloprotease-like protein	Other function	na
TN099	TV95240171	XP_001325131.1	A2E398_TRIVA	LGT - TV ONLY	TV	Bacteria	na	0	0	hypothetical protein	Protein containing DUF1801	Function unknown	na
TN100	TV95569066	XP_001307274.1	A2FL88_TRIVA	LGT - TV ONLY	TV	Bacteria	na	0	10	hypothetical protein	Predicted 2-keto-3-deoxygluconate permease	Other function	na
TN101	TV96281253	XP_001328362.1	A2DTZ2_TRIVA	LGT - TV ONLY	TV	Bacteria	na	Y	0	hypothetical protein	Protein containing DUF369	Function unknown	na
TN102	TV97114181	XP_001326490.1	A2DZD8_TRIVA	LGT - TV ONLY	TV	Prokaryotes	na	0	0	hypothetical protein	Predicted adenosine specific kinase	Other function	na
TN103	TV97417099	XP_001320324.1	A2EGW7_TRIVA	LGT - TV ONLY	TV	Bacteria	EC:3.2.1.8	0	0	hypothetical protein	endo-1,4-beta-xylanase	Reaction	Reaction
TN104	Q4GYC9_9TRYP	XP_001219142.1	Q4GYC9_9TRYP	LGT - TB	TB	Bacteria	EC:2.3.1.57	0	0	acetyltransferase	diamine N-acetyltransferase	Amino Acid Metabolism	Arginine and proline metabolism
TN105	Q4Q0I4_LEIMA	XP_001687164.1	Q4Q0I4_LEIMA	LGT - KINETOPLASTIDS ONLY	TB,TC,LM	Prokaryotes	na	0	0	hypothetical protein	Predicted mechanosensitive channel protein	Other function	na
TN106	Q4Q2V9_LEIMA	XP_001686339.1	Q4Q2V9_LEIMA	LGT - KINETOPLASTIDS ONLY	LM,TB,TC	Firmicutes	EC:2.6.1.42	0	0	hypothetical protein	branched-chain amino acid aminotransferase	Amino Acid Metabolism, Metabolism of Cofactors and Vitamins	Valine, leucine and isoleucine degradation and biosynthesis, Pantothenate and CoA biosynthesis
TN107	Q4Q8S0_LEIMA	XP_001684278.1	Q4Q8S0_LEIMA	LGT - LM TWO NODES	LM	Proteobacteria	EC:2.7.2.11	0	0	glutamate 5-kinase	Glutamate 5-kinase	Amino Acid Metabolism	Arginine and proline metabolism
TN108	Q4Q273_LEIMA	XP_001686575.1	Q4Q273_LEIMA	LGT - KINETOPLASTIDS TWO NODES	LM, TC	Proteobacteria	EC:2.7.1.16	0	0	L-ribulokinase	L-ribulokinase	Carbohydrate Metabolism	Pentose and glucuronate interconversions
TN109	Q4Q762_LEIMA	XP_001684836.1	Q4Q762_LEIMA	LGT - KINETOPLASTIDS ONLY	TB,TC,LM	Prokaryotes	EC:2.1.1.173	0	0	hypothetical protein	23S rRNA (guanine2445-N2)-methyltransferase	Reaction	Reaction
TN110	Q4QBE8_LEIMA	XP_001683350.1	Q4QBE8_LEIMA	LGT - LM TWO NODES - 3 DOMAIN TREE	LM	Firmicutes - Clostridia	EC:6.3.4.5	Y	0	argininosuccinate synthase	Argininosuccinate synthase	Amino Acid Metabolism	Alanine and aspartate metabolism, Arginine and proline metabolism
TN111	Q4QIW8_LEIMA	XP_001680880.1	Q4QIW8_LEIMA	LGT - LM ONLY	LM	Prokaryotes	EC:3.1.31.1	0	0	hypothetical protein	micrococcal nuclease	Reaction	Reaction
TN112	Q5CRD4_CRYPV	XP_626252.1	Q5CRD4_CRYPV	LGT - CP ONLY	CP	Bacteria	EC:2.4.1.-	0	0	secreted lipopolysaccharide sugar transferase like family 8 glycosyltransferase	lipopolysaccharide 1,2-glycosyltransferase	Glycan Biosynthesis and Metabolism	Lipopolysaccharide biosynthesis
TN113	Q5CV50_CRYPV	XP_627419.1	Q5CV50_CRYPV	LGT - CP AND CH TWO NODES	CP	Tenericutes - Mycoplasma	EC:3.2.2.21	0	0	DNA-3-methyladenine glycosidase	DNA-3-methyladenine glycosidase II	Reaction	Reaction
TN115	Q7R5Z7_GIALA	XP_001706848.1	A8BII9_GIALA	LGT - GI ONLY	GI	Bacteria	EC:3.1.3.15	0	0	Histidinol-phosphatase, putative	Histidinol-phosphatase	Amino Acid Metabolism	Histidine metabolism
TN116	Q7R406_GIALA	XP_001709106.1	A8B707_GIALA	LGT - GI + ONE CANDIDA AND PHAGE	GI	Bacteroidetes/Chlorobi - Chlorobium	EC:3.6.1.-	0	0	Helicase-related protein	DNA/RNA helicase	Reaction	Reaction
TN117	Q9BHF7_LEIMA	XP_001685041.1	Q9BHF7_LEIMA	LGT - KINETOPLASTIDS ONLY	LM,TB,TC	Prokaryotes	EC:2.7.1.36	0	0	mevalonate kinase	mevalonate kinase	Metabolism of Terpenoids and Polyketides	Terpenoid backbone biosynthesis
TN118	Q38A50_9TRYP	XP_823148.1	Q38A50_9TRYP	LGT - KINETOPLASTIDS ONLY	LM,TB,TC	Chlamydiae/Verrucomicrobia - Protochlamydia	na	0	0	hypothetical protein	Predicted CesT Tir chaperone protein	Other function	na
TN119	Q51A23_ENTHI	XP_655080.2	C4LXS0_ENTHI	LGT - EH ONLY	EH	Archaea	na	0	0	hypothetical protein	Protein containing DUF82	Function unknown	na
TN120	Q51C60_ENTHI	XP_655826.2	C4M220_ENTHI	LGT - EH - PLUS ANIMAL FUNGI CLADE	EH	Prokaryotes	EC:4.3.1.1	0	0	aspartate ammonia-lyase	aspartate ammonia-lyase	Amino Acid Metabolism, Energy Metabolism	Alanine, aspartate and glutamate metabolism, Nitrogen metabolism
TN121	Q51C98_ENTHI	XP_655888.1	Q8MU40_ENTHI	LGT - EH ONLY	EH	Proteobacteria	EC:1.7.1.4	0	0	Fe-S cluster assembly protein NifU	nitrite reductase [NAD(P)H]	Energy Metabolism	Nitrogen metabolism
TN122	Q51CJ1_ENTHI	XP_655905.1	C4LZG3_ENTHI	LGT - EH ONLY	EH	Bacteria	EC:2.7.1.144	0	0	tagatose-6-phosphate kinase	tagatose-6-phosphate kinase	Carbohydrate Metabolism	Galactose metabolism
TN123	Q51FH0_ENTHI	XP_656903.1	C4LWE1_ENTHI	LGT - EH ONLY	EH	Bacteria	EC:3.2.1.8	Y	0	endo-1,4-beta-xylanase	endo-1,4-beta-xylanase	Reaction	Reaction
TN124	Q54B13_DICDI	XP_628903.1	Q54B13_DICDI	LGT - DD ONLY	DD	Bacteroidetes/Chlorobi - Flavobacterium	na	0	0	hypothetical protein DDB_G0293956	Predicted tRNA-binding protein	Other function - Genetic Information Processing	na
TN125	Q54BY6_DICDI	XP_629205.1	Q54BY6_DICDI	LGT - DD ONLY	DD	Proteobacteria	EC:3.4.21.26	0	0	hypothetical protein DDB_G0293330	Hypothetical protein	Reaction	Reaction
TN126	Q54FI4_DICDI	XP_635556.1	Q54FI4_DICDI	LGT - DD ONLY	DD	Bacteria	EC:3.8.1.1	0	0	hypothetical protein DDB_G0290825	alkylhalidase	Reaction	Reaction
TN127	Q54LW1_DICDI	XP_637719.1	Q54LW1_DICDI	LGT - DD ONLY + 2 BACT + ONE ARCHAEA	DD	Prokaryotes	na	0	0	hypothetical protein DDB_G0286383	Protein containing GAF domain	Other function - Signal Transduction	na
TN128	Q54TU4_DICDI	XP_640717.1	Q54TU4_DICDI	LGT - DD ONLY	DD	Prokaryotes	na	Y	0	hypothetical protein DDB_G0281495	Protein containing DUF377	Function unknown	na
TN129	Q55G42_DICDI	XP_647341.1	Q55G42_DICDI	LGT - DD ONLY	DD	Prokaryotes	EC:2.1.1.14	0	0	hypothetical protein DDB_G0267834	5-methyltetrahydropteroyltriglutamate---homocysteine S-methyltransferase	Amino Acid Metabolism	Cysteine and methionine metabolism
TN131	Q57XJ4_9TRYP	XP_843936.1	Q57XJ4_9TRYP	LGT - KINETOPLASTIDS ONLY	LM,LD,TB,TC	Bacteria	na	0	0	hypothetical protein	Protein containing phytanoyl-COA dioxygenase domain	Other function	na
TN132	Q57XW9_9TRYP	XP_843730.1	Q57XW9_9TRYP	LGT - KINETOPLASTIDS ONLY	LM,TB	Prokaryotes	EC:2.1.1.37	0	0	cytosine-specific DNA methylase	DNA (cytosine-5-)-methyltransferase	Amino Acid Metabolism	Methionine metabolism
TN133	Q86IX8_DICDI	XP_643917.1	Q86IX8_DICDI	LGT - DD AND ONE FUNGI	DD,SP	Fibrobacteres/Acidobacteria - Solibacter	EC:5.2.1.8	Y	0	cyclophilin-type peptidylprolyl cis-trans isomerase	peptidylprolyl isomerase	Reaction	Reaction
TN134	Q86JV3_DICDI	XP_644739.1	Q556V8_DICDI	LGT - DD TWO NODES - LGT INTO FUNGI AND SCHISTOSOMA	DD,FUNGI,SJ	Proteobacteria	na	0	0	Dyp-type peroxidase family protein	Predicted Dyp-type peroxidase family protein	Other function	na
TN135	Q86K13_DICDI	XP_645041.1	Q556I6_DICDI	LGT - DD ONLY	DD	Bacteria	na	0	0	hypothetical protein DDB_G0272612	Predicted transglutaminase-like superfamily	Function unknown	na
TN136	Q387A0_9TRYP	XP_828243.1	Q387A0_9TRYP	LGT - KINETOPLASTIDS	LM,TB,TC	Spirochaetes - Leptospira	EC:1.3.99.10	Y	0	isovaleryl-coA dehydrogenase	Isovaleryl-coA dehydrogenase	Amino Acid Metabolism	Valine, leucine and isoleucine degradation
TN137	Q512A6_ENTHI	XP_653060.1	C4LYV7_ENTHI	LGT - EH TWO NODES	EH	Bacteroidetes/Chlorobi group	EC:3.2.2.1	0	0	A/G-specific adenine glycosylase	A/G-specific adenine glycosylase	Nucleotide Metabolism	Purine metabolism
TN138	Q518L2_ENTHI	XP_654665.1	C4LZ28_ENTHI	LGT - EH TWO NODES + FUNGI	EH	Firmicutes	EC:3.2.1.113	Y	0	alpha-1,2-mannosidase	Protein containing alpha-1,2-mannosidase domain (Glycosyl hydrolase family 92)	Glycan Biosynthesis and Metabolism	Glycan biosynthesis and metabolism
TN139	Q519U0_ENTHI	XP_654999.1	C4LWS6_ENTHI	LGT - EH ONLY	EH	Archaea	EC:2.7.7.39	0	0	cytidylyltransferase	glycerol-3-phosphate cytidylyltransferase	Lipid Metabolism	Glycerophospholipid metabolism
TN140	Q583A8_9TRYP	XP_844420.1	Q583A8_9TRYP	LGT - KINETOPLASTIDS TWO NODES	TB,TC	Bacteroidetes/Chlorobi	EC:4.1.3.4	0	0	hydroxymethylglutaryl-CoA lyase	3-hydroxy-3-methylglutaryl-CoA lyase	Lipid Metabolism, Amino Acid Metabolism	Synthesis and degradation of ketone bodies, Valine, leucine and isoleucine degradation
TN141	T57_01777	XP_002368713.1	B6KLW3_TOXGO	LGT - APICOMPLEXA ONLY	TG,PF,PV,PY	Bacteria	EC:3.4.24.-	0	6	sterol-regulatory element binding protein site 2 protease, putative	Predicted sterol regulatory element-binding protein/ peptidase M50 family protein	Reaction	Reaction
TN142	T76_01670	XP_002369289.1	B6KN66_TOXGO	LGT - APICOMPLEXA + TWO LIKELY CASES OF E->B LGT CASES	PF,PC,PV,TG	Proteobacteria	EC:1.11.1.15	Y	0	peroxiredoxin family protein/glutaredoxin, putative	peroxiredoxin	Metabolism of Other Amino Acids	Glutathione metabolism
TN143	TV80277040	XP_001304924.1	A2FSX2_TRIVA	LGT - TV TWO NODES	TV	Bacteroidetes/Chlorobi - Bacteroides	EC:4.1.1.20	0	0	Pyridoxal-dependent decarboxylase, C-terminal sheet domain containing protein	diaminopimelate decarboxylase	Amino Acid Metabolism	Lysine biosynthesis
TN144	TV80572029	XP_001302043.1	A2G151_TRIVA	LGT - TV ONLY	TV	Bacteria	na	0	0	methyltransferase, TIGR00027 family protein	Predicted methyltransferase	Other function	na
TN145	Q50XU8_ENTHI	XP_651815.1	Q50XU8_ENTHI	LGT - AMOEBOZOA TWO NODES - DEAP LGT INTO AMOEBOZOA	EH,EI,EM,MB	Bacteria	na	0	0	type A flavoprotein	Uncharacterised flavoproteins	Other function	na
TN146	TV81617225	XP_001324287.1	A2E5M3_TRIVA	LGT - TV ONLY	TV	Bacteria	na	0	0	hypothetical protein	Predicted D12 class N6 adenine-specific DNA methyltransferase	Other function - Genetic Information Processing	na
TN147	TV82578492	XP_001584430.1	A2D811_TRIVA	LGT - TV TWO NODES	TV	Bacteroidetes/Chlorobi - Chlorobium	EC:2.5.1.47	0	0	Pyridoxal-phosphate dependent enzyme family protein	cysteine synthase	Amino Acid Metabolism, Energy Metabolism	Cysteine and methionine metabolism, Sulfur metabolism
TN148	TV84293003	XP_001321311.1	A2EDX6_TRIVA	LGT - TV ONLY - PHAGES AND BACTERIA	TV	Bacteria/phage	na	0	0	hypothetical protein	Protein containing phage tail repeat like domain	Function unknown	na
TN149	TV84767006	XP_001295357.1	A2GK91_TRIVA	LGT - TWO NODES + PHAGES AND VIRUSES - 3 DOMAIN ToL	TV	Bacteria/phage	EC:2.7.4.9	0	0	thymidylate kinase family protein	Thymidylate kinase family protein	Nucleotide Metabolism	Pyrimidine metabolism
TN150	TV85228078	XP_001315888.1	A2EUL6_TRIVA	LGT - TV TWO NODES	TV	Bacteroidetes/Chlorobi - Bacteroides	EC:3.2.1.22	0	0	Melibiase family protein	alpha-galactosidase	Carbohydrate Metabolism	Galactose metabolism, Glycerolipid metabolism, Sphingolipid metabolism, Glycosphingolipid biosynthesis
TN151	TV86763131	XP_001316224.1	A2ETN3_TRIVA	LGT - TV TWO NODES + C.ELEGANS	TV,CE	Bacteroidetes/Chlorobi - Bacteroides	na	0	11	Acyltransferase family protein	Acyltransferase family protein	Other function - Membrane transport	na
TN152	TV87640196	XP_001327002.1	A2DXR9_TRIVA	LGT - TV TWO NODES + LGT INTO FUNGI	TV,FUNGI	Bacteria	na	0	0	opdE downstream ORF 2	Predicted hydrolases of the alpha/beta superfamily	Other function	na
TN153	TV87759087	XP_001312818.1	A2F5C5_TRIVA	LGT - TV TWO NODES + LGT INTO FUNGI	TV	Bacteroidetes/Chlorobi - Bacteroides	EC:2.1.1.-	0	0	O-methyltransferase N-terminus family protein	transferase	Reaction	Reaction
TN154	TV88211046	XP_001310705.1	A2FBE1_TRIVA	LGT - TV TWO NODES + FUNGI	TV	Proteobacteria - Psychrobacter	na	0	0	hypothetical protein	Protein containing DUF336	Function unknown	na
TN155	TV88271378	XP_001582671.1	A2DCR1_TRIVA	LGT - TV TWO NODES + FUNGI + MAMMALS	TV,FUNGI	Bacteria	EC:3.2.1.20	0	0	glycosyl hydrolase	alpha-glucosidase	Carbohydrate Metabolism	Galactose metabolism, Starch and sucrose metabolism
TN156	TV88428064	XP_001307952.1	A2FJA8_TRIVA	LGT - TV ONLY	TV	Bacteria	EC:2.7.7.8	0	0	S1 RNA binding domain containing protein	polyribonucleotide nucleotidyltransferase	Nucleotide Metabolism	Purine metabolism, Pyrimidine metabolism
TN157	TV88428069	XP_001307956.1	A2FJB2_TRIVA	LGT - TV ONLY	TV	Firmicutes	EC:2.4.1.129	0	0	penicillin binding protein transpeptidase	peptidoglycan glycosyltransferase	Glycan Biosynthesis and Metabolism	Peptidoglycan biosynthesis
TN158	TV88428074	XP_001307946.1	A2FJA2_TRIVA	LGT - TV ONLY	TV	Bacteria	na	Y	8	Auxin Efflux Carrier family protein	Auxin Efflux Carrier family protein	Other function - Membrane transport	na
TN159	Q54D94_DICDI	XP_629602.1	Q54D94_DICDI	LGT - DD TWO NODES	DD	Prokaryotes	na	0	6	hypothetical protein DDB_G0292424	Predicted BioY family	Other function - Membrane transport	na
TN160	TV88428079	XP_001307937.1	A2FJ93_TRIVA	LGT - TV ONLY	TV	Firmicutes	EC:3.6.3.25	0	0	transporter	sulfate-transporting ATPase	Reaction	Reaction
TN161	TV89183132	XP_001320621.1	A2EG37_TRIVA	LGT - TV TWO NODES + FUNGI	TV,FUNGI	Firmicutes - Thermoanaerobacter	EC:3.2.1.23	0	0	glycosyl hydrolase	beta-galactosidase	Carbohydrate Metabolism, Glycan Biosynthesis and Metabolism, Lipid Metabolism	Galactose metabolism, Other glycan degradation, Glycosaminoglycan degradation, Sphingolipid metabolism
TN162	TV89272063	XP_001308218.1	A2FIH1_TRIVA	LGT - TV TWO NODES + ANIMALS	TV	Bacteroidetes/Chlorobi - Bacteroides	EC:5.1.3.8	0	0	renin binding protein	N-acylglucosamine 2-epimerase	Carbohydrate Metabolism	Amino sugar and nucleotide sugar metabolism
TN163	TV89789068	XP_001306707.1	A2FMW0_TRIVA	LGT - TV TWO NODES + 2 FUNGI	TV,FUNGI	Bacteria	EC:4.1.1.44	0	0	hypothetical protein	4-carboxymuconolactone decarboxylase	Xenobiotics Biodegradation and Metabolism	Benzoate degradation
TN164	TV91346025	XP_001299401.1	A2G8P4_TRIVA	LGT - TV TWO NODES + FUNGI	TV,FUNGI	Prokaryotes	EC:6.1.1.19	0	0	DALR anticodon binding domain containing protein	arginyl-tRNA synthetase	Translation - Genetic Information Processing	Aminoacyl-tRNA biosynthesis
TN165	TV91727152	XP_001320207.1	A2EHA5_TRIVA	LGT - TV TWO NODES	TV	Archaea - Methanosphaera	EC:1.1.1.157	0	0	3-hydroxyacyl-CoA dehydrogenase, C-terminal domain containing protein	3-hydroxyacyl-CoA dehydrogenase	Xenobiotics Biodegradation and Metabolism, Carbohydrate Metabolism	Benzoate degradation, Butanoate metabolism
TN166	TV92426055	XP_001313452.1	A2F3K0_TRIVA	LGT - TV ONLY	TV	Protobacteria	EC:3.4.13.18	0	0	Clan PB, family C69, PipD-like cysteine peptidase	Cytosolic nonspecific dipeptidase	Amino Acid Metabolism, Metabolism of Other Amino Acids	Arginine and proline metabolism, Histidine metabolism, beta-Alanine metabolism
TN167	TV92426060	XP_001313458.1	A2F3K6_TRIVA	LGT - TV ONLY	TV	Prokaryotes	EC:3.1.-.-	0	0	metallo-beta-lactamase superfamily protein	Predicted Zn-dependent hydrolase	Reaction	Reaction
TN168	TV92921294	XP_001581038.1	A2DHK4_TRIVA	LGT - TV TWO NODES + FUNGI	TV, FUNGI	Bacteroidetes/Chlorobi - Bacteroides	EC:3.2.1.23	Y	0	beta-galactosidase	Beta-galactosidase	Carbohydrate Metabolism, Glycan Biosynthesis and Metabolism, Lipid Metabolism	Galactose metabolism, Other glycan degradation, Glycosaminoglycan degradation, Sphingolipid metabolism
TN169	TV90013073	XP_001313313.1	A2F3W8_TRIVA	LGT - TV TWO NODES + FUNGI	TV, FUNGI	Proteobacteria - Francisella	na	0	0	beta lactamase	Predicted Zn-dependent hydrolases of the beta-lactamase	Other function	na
TN170	TV94534133	XP_001321964.1	A2EC64_TRIVA	LGT - TV TWO NODES	TV	Firmicutes - Clostridia	na	0	0	hydrolase, NUDIX family protein	Predicted hydrolase, NUDIX family protein	Other function	na
TN171	TV95301090	XP_001311981.1	A2F7S4_TRIVA	LGT - TV NICE TREE	TV	Bacteria	EC:3.5.1.18	0	0	Clan MH, family M20, peptidase T-like metallopeptidase	succinyl-diaminopimelate desuccinylase	Amino Acid Metabolism	Lysine biosynthesis
TN171	Q50Y52_ENTHI	XP_651923.2	Q50Y52_ENTHI	LGT - EH NICE TREE	TV	Prokaryotes	EC:3.5.1.18	0	0	hypothetical protein	succinyl-diaminopimelate desuccinylase	Amino Acid Metabolism	Lysine biosynthesis
TN172	TV95601040	XP_001302065.1	A2G132_TRIVA	LGT - TV TWO NODES + FUNGI	TV,FUNGI	Actinobacteria - Corynebacterium	na	0	0	hypothetical protein	Hypothetical protein	Function unknown	na
TN173	TV95894101	XP_001310032.1	A2FDA0_TRIVA	LGT - TV TWO NODES	TV	Bacteria	EC:3.2.1.52	0	1	glycosyl hydrolase	beta-N-acetylhexosaminidase	Glycan Biosynthesis and Metabolism, Carbohydrate Metabolism	Other glycan degradation, Various types of N-glycan biosynthesis, Glycosaminoglycan degradation, Amino sugar and nucleotide sugar metabolism
TN174	TV96353085	XP_001307242.1	A2FL96_TRIVA	LGT - TV TWO NODES	TV	Bacteroidetes/Chlorobi - Chlorobium	na	0	0	hypothetical protein	Protein containing cysteine synthase domain	Function unknown	na
TN175	O15804_PLAFA	XP_001350162.1	O15804_PLAFA	LGT - PLASMODIUM	PF,PV,PY	Prokaryotes	EC:2.1.3.3	0	1	aspartate carbamoyltransferase	ornithine carbamoyltransferase	Amino Acid Metabolism	Arginine and proline metabolism
TN175	TV112459013	XP_001298740.1	A2GAK6_TRIVA	LGT - TV	TV	Bacteria	EC:2.1.3.3	0	0	Aspartate/ornithine carbamoyltransferase, carbamoyl-P binding domain containing protein	ornithine carbamoyltransferase	Amino Acid Metabolism	Arginine and proline metabolism
TN176	Q7RJ87_PLAYO	XP_731378.1	Q7RJ87_PLAYO	LGT - DEAP APICOMPLEXA LGT+DUPLICATIONS + A GREEN ALGAE	PF, PV,PY,TG,CP	Bacteria	EC:1.1.1.37	0	1	malate dehydrogenase	malate dehydrogenase	Carbohydrate Metabolism	Citrate cycle (TCA cycle), Pyruvate metabolism, Glyoxylate and dicarboxylate metabolism
TN177	Q4Q2Q9_LEIMA	XP_001686389.1	Q4Q2Q9_LEIMA	LGT - KINETOPLASTIDS TWO NODES	LM,TC	Bacteria	EC:2.3.1.30	0	0	serine acetyltransferase	Serine O-acetyltransferase	Amino Acid Metabolism, Energy Metabolism	Cysteine and methionine metabolism, Sulfur metabolism
TN177	Q51DT0_ENTHI	XP_656373.1	Q401L4_ENTHI	LGT - EH,ED TWO NODES	EH,ED	Archaea - Haloarcula	EC:2.3.1.30	0	0	serine acetyltransferase 1	Serine O-acetyltransferase	Amino Acid Metabolism, Energy Metabolism	Cysteine and methionine metabolism, Sulfur metabolism
TN178	TV97324255	XP_001329597.1	A2DQ35_TRIVA	LGT - TV TWO NODES - 3 DOMAIN ToL	TV	Proteobacteria	EC:1.1.1.42	0	0	isocitrate dehydrogenase	Isocitrate dehydrogenase [NADP]	Carbohydrate Metabolism, Amino Acid metabolism	Citrate cycle (TCA cycle), Glutathione metabolism
TN178	Q4Q3T2_LEIMA	XP_001686016.1	Q4Q3T2_LEIMA	LGT - TV TWO NODES - 3 DOMAIN ToL	LM	Proteobacteria - Zymomonas	EC:1.1.1.42	0	0	isocitrate dehydrogenase	Isocitrate dehydrogenase [NADP]	Carbohydrate Metabolism, Amino Acid metabolism	Citrate cycle (TCA cycle), Glutathione metabolism
TN179	Q4Q5Z6_LEIMA	XP_001685252.1	Q4Q5Z6_LEIMA	LGT - KINETOPLASTIDS TWO NODES	LM,TB,TC	Proteobacteria - Desulfuromonas	EC:1.8.1.4	0	0	acetoin dehydrogenase e3 component-like protein	dihydrolipoyl dehydrogenase	Carbohydrate Metabolism, Amino Acid metabolism	Glycolysis / Gluconeogenesis, Citrate cycle (TCA cycle), Pyruvate metabolism, Glycine, serine and threonine metabolism, Valine, leucine and isoleucine degradation
TN180	Q54UX0_DICDI	XP_641017.1	Q54UX0_DICDI	LGT - DD TWO NODES	DD	Proteobacteria	EC:3.5.1.14	0	0	hypothetical protein DDB_G0280767	aminoacylase	Amino Acid Metabolism	Arginine and proline metabolism
TN181	Q5CRF9 CRYPV	XP_652044.1	Q5CRF9 CRYPV	LGT - CP TWO NODES	CP	Firmicutes - Clostridia	EC:3.2.1.1	0	0	alpha-amylase family protein	Alpha-amylase	Carbohydrate Metabolism	Starch and sucrose metabolism
TN182	Q7RD47_PLAYO	XP_726051.1	Q7RD47_PLAYO	LGT - APICOMPLEXA TWO NODES (+CYANOBACTERIA EGT INTO PLANTS)	PF,PV,PY,PB,PC,TA,TG	Bacteria	EC:1.1.1.267	Y	0	1-deoxy-D-xylulose 5-phosphate reductoisomerase	1-deoxy-D-xylulose 5-phosphate reductoisomerase	Metabolism of Terpenoids and Polyketides	Terpenoid backbone biosynthesis
TN183	Q50NN9_ENTHI	XP_648590.1	Q9NH04_ENTHI	LGT - EH TWO NODES	EH	Spirochaetes - Treponema	EC:1.1.1.38	0	0	malic enzyme	malate dehydrogenase (oxaloacetate-decarboxylating)	Carbohydrate Metabolism	Pyruvate metabolism
TN184	Q50VG8_ENTHI	XP_650972.1	C4M0I4_ENTHI	LGT - EH TWO NODES	EH	Firmicutes - Clostridia	EC:3.5.2.3	0	0	D-hydantoinase	dihydroorotase	Nucleotide Metabolism	Pyrimidine metabolism
TN185	Q86K10_DICDI	XP_645046.1	TKT_DICDI	LGT - DD TWO NODES	DD	Chlamydiae/Verrucomicrobia	EC:2.2.1.1	0	0	hypothetical protein DDB_G0272618	Transketolase	Carbohydrate Metabolism	Pentose phosphate pathway
TN185	Q50WZ8_ENTHI	XP_650850.1	Q50WZ8_ENTHI	LGT - EH TWO NODES	EH	Aquificae - Aquifex	EC:2.2.1.1	0	0	transketolase	Transketolase	Carbohydrate Metabolism	Pentose phosphate pathway
TN186	Q51DS3_ENTHI	XP_656380.2	C4LSC6_ENTHI	LGT - EH TWO NODES	EH	Bacteroidetes/Chlorobi	EC:3.4.19.1	0	0	prolyl oligopeptidase family protein	acylaminoacyl-peptidase	Reaction	Reaction
TN187	Q4Q495_LEIMA	XP_001685853.1	Q4Q495_LEIMA	LGT - KINETOPLASTIDS TWO NODES	LM, TB,TC	Proteobacteria	EC:2.4.2.11	0	0	nicotinate phosphoribosyltransferase	Nicotinate phosphoribosyltransferase	Metabolism of Cofactors and Vitamins	Nicotinate and nicotinamide metabolism
TN187	Q51BM9_ENTHI	XP_655646.1	C4LUN7_ENTHI	LGT - EH TWO NODES	EH	Bacteroidetes/Chlorobi	EC:2.4.2.11	0	0	nicotinate phosphoribosyltransferase	Nicotinate phosphoribosyltransferase	Metabolism of Cofactors and Vitamins	Nicotinate and nicotinamide metabolism
TN188	Q53HX3_LEIMA	XP_001686853.1	Q53HX3_LEIMA	LGT - LM TWO NODES	LM	Archaea - Methanospirillum	EC:2.3.1.57	0	0	acetyltransferase-like protein	diamine N-acetyltransferase	Amino Acid metabolism	Arginine and proline metabolism
TN189	Q57WJ2_9TRYP	XP_846000.1	Q57WJ2_9TRYP	LGT - KINETOPLASTIDS TWO NODES	LM,TC,TB	Proteobacteria	na	0	0	hypothetical protein	putative carbohydrate kinase	Other function	na
TN190	Q7R205_GIALA	XP_001709869.1	A8B1Z3_GIALA	LGT - GI TWO NODES	GI	Prokaryotes	EC:4.1.1.32	0	0	Phosphoenolpyruvate carboxykinase	Phosphoenolpyruvate carboxykinase (GTP)	Carbohydrate Metabolism	Glycolysis / Gluconeogenesis, Citrate cycle (TCA cycle), Pyruvate metabolism
TN191	T20_03789	XP_002367616.1	B6KHX1_TOXGO	LGT - TG TWO NODES - ONE NODE FOR FUNGI LGT	TG,FUNGI	Archaea - Methanosarcina	EC:3.5.2.6	0	0	alkyl sulfatase, putative	beta-lactam hydrolase	Biosynthesis of Other Secondary Metabolites	Penicillin and cephalosporin biosynthesis, beta-Lactam resistance
TN192	Q512H5 ENTHI	XP_653570.1	C4LVD3_ENTHI	LGT - EH TWO NODES + LGT FROM CYANOBACTERIA INTO CHLAMYDOMONAS - EGT?	EH,GREEN ALGAE	Proteobacteria	EC:2.7.7.4	0	0	sulfate adenylyltransferase	Sulfate adenylyltransferase	Nucleotide Metabolism, Metabolism of Other Amino Acids, Energy metabolism	Purine metabolism, Selenocompound metabolism, Sulfur metabolism
TN193	Q51AV2 ENTHI	XP_655383.1	Q60I38_ENTHI	LGT - EH TWO NODES	EH	Bacteroidetes/Chlorobi	EC:2.6.1.52	0	0	phosphoserine aminotransferase	phosphoserine transaminase	Amino Acid Metabolism, Metabolism of Cofactors and Vitamins	Glycine, serine and threonine metabolism, Vitamin B6 metabolism
TN194	TV88712302	XP_001579287.1	A2DMT0_TRIVA	LGT - TV TWO NODES - LGT INTO TRITRICHOMONAS AND FUNGI?	TV	Firmicutes	EC:3.2.1.26	0	0	glycosyl hydrolase	Beta-fructosidase-like protein	Carbohydrate Metabolism	Galactose metabolism, Starch and sucrose metabolism
TN194	Q4QB75_LEIMA	XP_001683423.1	Q4QB75_LEIMA	LGT - LM TWO NODES - LGT INTO TRITRICHOMONAS AND FUNGI?	LM	Proteobacteria	EC:3.2.1.26	0	0	beta-fructosidase-like protein; invertase-like protein; sucrose hydrolase-like protein	Beta-fructosidase-like protein	Carbohydrate Metabolism	Galactose metabolism, Starch and sucrose metabolism
TN195	Q4QEH4_LEIMA	XP_001682274.1	Q4QEH4_LEIMA	LGT - KINETOPLASTIDS TWO NODES	LM,TB,TC,	Proteobacteria	EC:3.4.11.14	0	0	peptidase T; peptidase T, metallo-peptidase, ClanMH, family M20B	cytosol alanyl aminopeptidase	Reaction	Reaction
TN196	TV96044382	XP_001583076.1	A2DC49_TRIVA	LGT - TV TWO NODES	TV	Proteobacteria	EC:4.1.1.15	0	0	glutamate decarboxylase beta	Glutamate decarboxylase	Amino Acid Metabolism, Metabolism of Other Amino Acids, Carbohydrate Metabolism	Alanine, aspartate and glutamate metabolism, Beta-Alanine metabolism, Taurine and hypotaurine metabolism, Butanoate metabolism
TN196	Q54VQ5_DICDI	XP_641300.1	GADA_DICDI	LGT - DD TWO NODES	DD	Proteobacteria	EC:4.1.1.15	0	0	glutamate decarboxylase	Glutamate decarboxylase	Amino Acid Metabolism, Metabolism of Other Amino Acids, Carbohydrate Metabolism	Alanine, aspartate and glutamate metabolism, Beta-Alanine metabolism, Taurine and hypotaurine metabolism, Butanoate metabolism
TN197	Q4FYX2 LEIMA	XP_822272.1	Q4FYX2_LEIMA	LGT - LM,LD TWO NODES	LM	Proteobacteria	EC:3.4.24.70	0	0	metallo-peptidase, Clan MA(E), Family M3	oligopeptidase A	Reaction	Reaction
TN198	PV088945	XP_001614881.1	A5K5G9_PLAVS	LGT - APICOMPLEXA TWO NODES	PF,PV,PY,PB, TV	Bacteria	EC:6.1.1.4	0	0	leucyl-tRNA synthetase	Leucyl-tRNA synthetase	Translation - Genetic Information Processing	Aminoacyl-tRNA biosynthesis
TN199	PV098000	XP_001613260.1	A5KB16_PLAVI	LGT - APICOMPLEXA ONLY + PHAGES	PF,PV,PY,PB,PC	Bacteria/phage	na	Y	0	single-strand binding protein	Predicted single stranded DNA binding protein	Other function	na
TN200	Q869B9_DICDI	XP_643448.1	Q869B9_DICDI	LGT - DD TWO NODES - INTRACELLULAR BACTERIA	DD	Chlamydiae/Verrucomicrobia - Protochlamydia	EC:2.4.2.29	0	0	hypothetical protein DDB_G0275613	tRNA-guanine transglycosylase	Reaction	Reaction
TN201	Q4Q5V2_LEIMA	XP_001685296.1	Q4Q5V2_LEIMA	LGT - LM TWO NODES	LM	Proteobacteria - Xanthobacter	na	0	0	hypothetical protein	Protein containing cyclase domain	Other function	na
TN202	TV84774084	XP_001310401.1	A2FCA8_TRIVA	LGT - TV TWO NODES	TV	Firmicutes	EC:2.7.1.12	0	0	sugar kinase	gluconokinase	Carbohydrate Metabolism	Pentose phosphate pathway
TN203	Q5CYQ7_CRYPV	XP_628323.1	Q5CYQ7_CRYPV	LGT - CRYPTOSPORIDIUM ONLY - 3 PAIRS OF CP+CH PARALOGUES	CP,CH	Proteobacteria	na	0	6	hypothetical protein	Putative ABC-type long-chain fatty acid transport system	Other function - Membrane transport	na
TN204	Q4Q4F2_LEIMA	XP_001685796.1	Q4Q4F2_LEIMA	LGT - KINETOPLASTIDS TWO NODES	LM,TB,TC	Bacteria	na	0	0	hypothetical protein	Uncharacterized protein family UPF0027	Function unknown	na
TN205	Q7R1P4_GIALA	XP_001706109.1	A8BMJ3_GIALA	LGT - GI TWO NODES - PHAGES - DEAP LGT INTO FUNGI	GI,FUNGI	Proteobacteria	na	0	0	Phosphatase similar to the C-terminal domain of histone macroH2A1	Predicted Macro domain, Poa1p-like family	Other function	na
TN206	Q7R6G7_GIALA	XP_001707931.1	A8BCL1_GIALA	LGT - GI ONLY	GI	Prokaryotes	na	0	0	Nitroreductase Fd-NR2	Predicted oxidoreductase	Other function	na
TN207	Q7RSF2_PLAYO	XP_724075.1	Q7RSF2_PLAYO	LGT - APICOMPLEXA ONLY	PF,PV,PY,TG	Bacteria	na	0	0	hypothetical protein	Predicted SAM-dependent methyltransferases; 23S rRNA m(5)C1962 methyltransferase;	Other function	na
TN208	Q54RW1_DICDI	XP_639376.1	Q54RW1_DICDI	LGT - DD TWO NODES	DD	Bacteria	EC:3.5.1.16	0	0	hypothetical protein DDB_G0282881	acetylornithine deacetylase	Amino Acid Metabolism	Arginine and proline metabolism
TN208	Q581Z1_9TRYP	XP_847024.1	Q581Z1_9TRYP	LGT - KINETOPLASTIDS TWO NODES	TB,TC,LM	Proteobacteria	EC:3.5.1.16	0	0	acetylornithine deacetylase	acetylornithine deacetylase	Amino Acid Metabolism	Arginine and proline metabolism
TN209	Q51F02_ENTHI	XP_656821.2	C4M5A2_ENTHI	LGT - EH ONLY	EH	Bacteria	na	0	0	ser/thr protein phosphatase family protein	Predicted phosphohydrolase	Other function	na
TN210	Q55EN7_DICDI	XP_646983.1	Q55EN7_DICDI	LGT - DD TWO NODES	DD	Bacteria	EC:3.6.3.2	0	8	transmembrane protein	Mg2+-importing ATPase	Reaction	Reaction
TN211	Q54EK1_DICDI	XP_635239.1	Q54EK1_DICDI	LGT - DD TWO NODES	DD	Proteobacteria	na	0	0	esterase/lipase/thioesterase domain-containing protein	Protein contianing alpha/beta hydrolase domain	Other function	na
TN212	TV84653053	XP_001306442.1	A2FNL2_TRIVA	LGT - TV TWO NODES	TV	Bacteria	EC:3.5.3.1	0	0	Arginase family protein	Arginase	Amino Acid Metabolism	Arginine and proline metabolism
TN212	Q54HV8_DICDI	XP_636331.1	Q54HV8_DICDI	LGT - DD TWO NODES	DD	Proteobacteria - Xylella	EC:3.5.3.1	0	0	arginase/agmatinase/formiminoglutamase family protein	Arginase	Amino Acid Metabolism	Arginine and proline metabolism
TN213	Q54IU8_DICDI	XP_636690.1	ARY2_DICDI	LGT - DD TWO NODES	DD	Firmicutes - Bacillus	EC:2.3.1.5	0	0	arylamine N-acetyltransferase family protein	arylamine N-acetyltransferase	Biosynthesis of Other Secondary Metabolites, Xenobiotics Biodegradation and Metabolism,	Caffeine metabolism, Nitrotoluene degradation, Drug metabolism - other enzymes
TN214	Q4Q4A9_LEIMA	XP_001685839.1	Q4Q4A9_LEIMA	LGT - TV TWO NODES	LM, TC	Bacteria	EC:1.3.1.34	0	0	oxidoreductase, FAD/FMN-binding family protein	NADPH dehydrogenase	Reaction	Reaction
TN214	TV85405054	XP_001303632.1	A2FWL7_TRIVA	LGT - TV TWO NODES	TV	Prokaryotes	EC:1.6.99.1	0	0	oxidoreductase, FAD/FMN-binding family protein	NADPH dehydrogenase	Reaction	Reaction
TN215	Q55DP5_DICDI	XP_646086.1	Q55DP5_DICDI	LGT - DD ONLY	DD	Bacteria	na	0	1	hypothetical protein DDB_G0270564	Predicted RNA methyltransferase	Other function - Genetic Information Processing	na
TN216	Q55DT1_DICDI	XP_646050.1	Q55DT1_DICDI	LGT - DD ONLY	DD	Bacteria	na	0	0	hypothetical protein DDB_G0269538	Predicted NTF2-like protein	Function unknown	na
TN217	Q57XC8_9TRYP	XP_847094.1	Q57XC8_9TRYP	LGT - KINETOPLASTIDS TWO NODES	LM,TB	Protobacteria	EC:2.1.1.14	0	0	5-methyltetrahydropteroyltriglutamate--homocysteine S-methyltransferase	5-methyltetrahydropteroyltriglutamate--homocysteine S-methyltransferase	Amino Acid Metabolism, Metabolism of Other Amino Acids	Cysteine and methionine metabolism, Selenocompound metabolism
TN218	Q54VL6_DICDI	XP_641339.1	Q54VL6_DICDI	LGT - DD TWO NODES	DD	Firmicutes - Clostridium	EC:2.3.1.128	0	0	hypothetical protein DDB_G0280265	ribosomal-protein-alanine N-acetyltransferase	Reaction	Reaction
TN218	Q869N8_DICDI	XP_645442.1	Q869N8_DICDI	LGT - DD TWO NODES	DD	Proteobacteria	EC:2.3.1.128	0	0	hypothetical protein DDB_G0271854	ribosomal-protein-alanine N-acetyltransferase	Reaction	Reaction
TN219	T72_00687	XP_002371464.1	B6KUE1_TOXGO	LGT - TG,PLASMODIUM TWO NODES, DEAP LGT INTO APICOMPLEXA	PF,PV,TG	Bacteria	EC:4.1.1.18	0	0	lysine decarboxylase, putative	Lysine decarboxylase	Amino Acid Metabolism, Biosynthesis of Other Secondary Metabolites	Lysine degradation, Tropane, piperidine and pyridine alkaloid biosynthesis
TN219	Q50P27_ENTHI	XP_648734.2	C4LXC0_ENTHI	LGT - TG,PLASMODIUM TWO NODES, DEAP LGT INTO APICOMPLEXA	EH	Proteobacteria	EC:4.1.1.18	0	0	Orn/Arg/Lys decarboxylase	Lysine decarboxylase	Amino Acid Metabolism, Biosynthesis of Other Secondary Metabolites	Lysine degradation, Tropane, piperidine and pyridine alkaloid biosynthesis
TN220	TV80444129	XP_001317907.1	A2ENQ8_TRIVA	LGT - TV TWO NODES + LGT INTO FUNGI	TV, FUNGI	Bacteria	EC:4.2.1.1	0	0	Carbonic anhydrase family protein	Carbonic anhydrase	Energy Metabolism	Nitrogen metabolism
TN221	TV80724024	XP_001300299.1	A2G653_TRIVA	LGT - TV TWO NODES + LGT INTO FUNGI	TV, FUNGI	Firmicutes - Clostridium	EC:3.2.1.17	0	0	glycosyl hydrolase	lysozyme	Reaction	Reaction
TN222	TV80792013	XP_001579050.1	A2DN76_TRIVA	LGT - TV ONLY	TV	Bacteria	na	0	0	hypothetical protein	Predicted DNA polymerase	Other function - Genetic Information Processing	na
TN224	TV82119086	XP_001330618.1	BELY_TRIVA	LGT - TV TWO NODES	TV	Bacteroidetes/Chlorobi - Bacteroides	EC:4.1.99.1	0	0	beta-eliminating lyase	tryptophanase	Amino Acid Metabolism, Energy metabolism	Tryptophan metabolism, Nitrogen metabolism
TN224	Q50Q06_ENTHI	XP_649067.1	C4M571_ENTHI	LGT - EH TWO NODES	EH	Fusobacteria - Fusobacterium	EC:4.1.99.1	0	0	tryptophanase	tryptophanase	Amino Acid Metabolism, Energy metabolism	Tryptophan metabolism, Nitrogen metabolism
TN225	TV82140099	XP_001316257.1	A2ETI8_TRIVA	LGT - TV TWO NODES - 3 DOMAIN ToL	TV	Bacteroidetes/Chlorobi - Bacteroides	EC:1.11.1.15	0	0	thiol peroxidase	Thiol peroxidase	Metabolism of Other Amino Acids	Glutathione metabolism
TN226	TV82174116	XP_001318849.1	A2EL73_TRIVA	LGT - TV TWO NODES - DEAP LGT INTO FUNGI?	TV	Prokaryotes	na	0	12	Amino acid permease family protein	Amino acid permease family protein	Other function - Membrane transport	na
TN227	TV82360235	XP_001579672.1	A2DLQ3_TRIVA	LGT - TV TWO NODES	TV	Protobacteria	EC:2.7.1.15	0	0	kinase, pfkB family protein	ribokinase	Carbohydrate Metabolism	Pentose phosphate pathway
TN228	TV90013073	XP_001313313.1	A2F3W8_TRIVA	LGT - TV TWO NODES + ONE FUNGI	TV	Proteobacteria - Francisella	na	0	0	Zn-dependent hydrolase of beta-lactamase	Zn-dependent hydrolase of beta-lactamase	Other function	na
TN229	TV94565011	XP_001301668.1	A2G280_TRIVA	LGT - TV ONLY	TV	Firmicutes	na	0	0	Integrase core domain containing protein	Putative transposase	Other function	na
TN230	TV85234074	XP_001311801.1	A2F8B1_TRIVA	LGT - TV ONLY	TV	Spirochaetes - Treponema	EC:2.7.8.20	0	0	hypothetical protein	Phosphoglycerol transferase I	Lipid Metabolism	Glycerolipid metabolism
TN231	TV87054088	XP_001316278.1	A2ETD5_TRIVA	LGT - TV TWO NODES	TV	Proteobacteria - Pseudomoas	EC:4.2.3.1	0	0	threonine synthase family protein	Threonine synthase	Amino Acid Metabolism, Metabolism of Cofactors and Vitamins	Glycine, serine and threonine metabolism, Vitamin B6 metabolism
TN232	TV87349170	XP_001318930.1	A2EKZ9_TRIVA	LGT - TV TWO NODES	TV	Bacteria	EC:3.8.1.-	0	0	Amidohydrolase family protein	Hydrolases (Putative chlorohydrolase/aminohydrolase)	Reaction	Reaction
TN233	TV87998038	XP_001302090.1	A2G102_TRIVA	LGT - TV TWO NODES	TV	Prokaryotes	na	0	11	major facilitator superfamily transporter	major facilitator superfamily transporter	Other function - Membrane transport	na
TN234	TV88428065	XP_001307943.1	A2FJ99_TRIVA	LGT - TV TWO NODES	TV, FUNGI	Bacteria	EC:3.5.1.41	0	1	Polysaccharide deacetylase family protein	Chitin deacetylase	Carbohydrate Metabolism	Amino sugar and nucleotide sugar metabolism
TN235	Q511D6_ENTHI	XP_652839.1	Q869B1_ENTHI	LGT - EH TWO NODES	EH	Bacteria	EC:1.12.7.2	0	0	Fe-hydrogenase	ferredoxin hydrogenase	Energy Metabolism	Methane metabolism
TN236	Q54L36_DICDI	XP_637467.1	Q54L36_DICDI	LGT - DD TWO NODES	DD	Firmicutes - Staphylococcus	EC:3.1.1.3	0	0	esterase/lipase/thioesterase domain-containing protein	triacylglycerol lipase	Lipid Metabolism	Glycerolipid metabolism
TN237	TV92683026	XP_001302496.1	A2FZU4_TRIVA	LGT - TV TWO NODES	TV	Prokaryotes	na	0	0	nitroimidazole resistance protein	Predicted flavin-nucleotide-binding protein/5-nitroimidazole antibiotic resistance protein	Other function	na
TN237	Q516J9_ENTHI	XP_654156.2	C4LU35_ENTHI	LGT - EH TWO NODES	EH	Bacteria	na	0	0	5-nitroimidazole antibiotic resistance protein	Predicted flavin-nucleotide-binding protein/5-nitroimidazole antibiotic resistance protein	Other function	na
TN238	TV94275097	XP_001313279.1	A2F3Z6_TRIVA	LGT - TV TWO NODES + LGT INTO FUNGI	TV,FUNGI	Bacteroidetes/Chlorobi - Bacteroides	EC:5.1.3.3	0	0	Aldose 1-epimerase family protein	Aldose 1-epimerase	Carbohydrate Metabolism	Glycolysis / Gluconeogenesis
TN239	TV95580062	XP_001305004.1	A2FSP3_TRIVA	LGT - TV ONLY	TV	Bacteria	EC:5.1.3.2	0	1	hypothetical protein	UDP-glucose 4-epimerase	Carbohydrate Metabolism	Galactose metabolism, Amino sugar and nucleotide sugar metabolism
TN240	TV97007140	XP_001322711.1	A2EA42_TRIVA	LGT - TV ONLY	TV	Bacteria	na	0	10	YeeE/YedE family protein	YeeE/YedE family protein	Other function - Membrane transport	na
TN241	TV112459012	XP_001298741.1	A2GAK7_TRIVA	LGT - TV TWO NODES	TV	Bacteria	EC:2.1.3.9	0	0	hypothetical protein	N-acetylornithine carbamoyltransferase	Amino Acid Metabolism	Arginine and proline metabolism
TN242	Q5CPU3_CRYPV	XP_625421.1	Q5CPU3_CRYPV	LGT - DEEP LGT INTO APICOMPLEXA	CP,TA,PF,PC,PV	Bacteria	EC:2.3.1.88	0	0	possible ribosomal-protein-alanine acetyltransferase	Predicted acetyltransferase	Reaction	Reaction
TN243	EAL44226	XP_649612.1	C4M2R8_ENTHI	LGT - EH ONLY + MIMIVIRUS + PHAGES	EH	Prokaryotes	na	0	0	ser/thr protein phosphatase family protein	Protein containing metallophosphatase domain	Other function	na
TN244	EAL47525	XP_652912.1	C4M4C4_ENTHI	LGT - EH ONLY	EH	Prokaryotes	na	Y	0	competence protein ComEC	Predicted lactamase B superafamily	Other function	na
TN245	LM0065	XP_001687110.1	Q4Q0N8_LEIMA	LGT - KINETOPLASTIDS ONLY - WITH DEAP DUPLICATION	LM,TB,TC	Bacteria	EC:3.2.1.28	0	0	glycosyl hydrolase	alpha,alpha-trehalase	Carbohydrate Metabolism	Starch and sucrose metabolism
TN246	TV143798005	XP_001294330.1	A2GN67_TRIVA	LGT - TV ONLY	TV	Bacteria	EC:2.4.1.58	0	0	glycosyl transferase	lipopolysaccharide glucosyltransferase I	Glycan Biosynthesis and Metabolism	Lipopolysaccharide biosynthesis
TN247	TV84270673	XP_001276902.1	A2D7D7_TRIVA	LGT - TV ONLY	TV	Bacteria	EC:3.4.-.-	0	0	Clan CA, family C40, NlpC/P60 superfamily cysteine peptidase	Peptidase family C40	Reaction	Reaction
TN248	TV90380186	XP_001324349.1	A2E5G5_TRIVA	LGT - TV ONLY	TV	Bacteria	EC:6.1.1.15	0	0	YbaK / prolyl-tRNA synthetases associated domain containing protein	prolyl-tRNA synthetase (fragment)	Translation - Genetic Information Processing	Aminoacyl-tRNA biosynthesis
TN249	Q4QDN1_LEIMA	XP_001682567.1	Q4QDN1_LEIMA	LGT - KINETOPLASTIDS TWO NODES	LM,LD,LI,LC,LT,CF	Bacteria	EC:3.2.2.1, EC:3.2.2.3	0	0	nonspecific nucleoside hydrolase	purine nucleosidase, uridine nucleosidase	Nucleotide Metabolism, Metabolism of Cofactors and Vitamins	Purine metabolism, Nicotinate and nicotinamide metabolism
TN250	EAL49869	XP_655257.1	Q769I7_ENTHI	LGT - EH TWO NODES	EH	Proteobacteria	EC:2.8.1.7	0	0	cysteine desulfurase	Cysteine desulfurase	Metabolism of Cofactors and Vitamins	Thiamine metabolism
TN251	Q581W1_9TRYPlmtc	XP_847054.1	Q581W1_9TRYP	LGT - KINETOPLASTIDS TWO NODES	LM,LT,LA,LD,LT2,TB,TC	Proteobacteria	EC:1.5.1.33	0	0	pteridine reductase	Pteridine reductase	Reaction	Reaction
TN252	TC0085	XP_803162.1	PRCMB_TRYCR	LGT - TC TWO NODES	TC	Firmicutes - Clostridium	EC:5.1.1.4	0	0	proline racemase	Proline racemase	Amino Acid Metabolism	Arginine and proline metabolism
TN253	TV94939050	XP_001307535.1	Q86S09_TRIVA	LGT - TV TWO NODES	TV	Firmicutes - Clostridium	EC:1.1.1.-	0	0	alcohol dehydrogensae	Oxidoreductases	Reaction	Reaction
TN253	Q7QXR9_GIALA	XP_001706932.1	Q7QXR9_GIALA	LGT - GI,SB TWO NODES	GI,SB	Prokaryotes	EC:1.1.1.1	0	0	Alcohol dehydrogenase 3 lateral transfer candidate	alcohol dehydrogenase	Carbohydrate Metabolism, Lipid Metabolism, Amino Acid Metabolism	Glycolysis / Gluconeogenesis, Fatty acid metabolism, Glycine, serine and threonine metabolism
TN254	TC0236	XP_821790.1	Q4E5B9_TRYCR	LGT - KINETOPLASTIDS TWO NODES	LM,TB,TC	Bacteria	EC:3.5.1.-	Y	0	NAD-dependent deacetylase	Hydrolases (NAD-dependent deacetylase)	Reaction	Reaction
TN255	Q9U0V9_LEIMA	XP_001683404.1	Q9U0V9_LEIMA	LGT - KINETOPLASTIDS TWO NODES	LM, TB,TC	Bacteria	EC:2.3.1.16	0	0	3-ketoacyl-coa thiolase-like protein	acetyl-CoA C-acyltransferase	Lipid Metabolism, Amino Acid Metabolism	Fatty acid elongation, Fatty acid metabolism, Valine, leucine and isoleucine degradation
TN256	LM0111	XP_001685791.1	Q4Q4F7_LEIMA	LGT - LM TWO NODES	LM	Protobacteria	EC:1.1.1.9	0	0	d-xylulose reductase	D-xylulose reductase	Carbohydrate Metabolism	Pentose and glucuronate interconversions
TN257	Q4Q784_LEIMAtc	XP_001684814.1	Q4Q784_LEIMA	LGT - LM TWO NODES	LM	Firmicutes	EC:1.1.1.1	0	0	alcohol dehydrogenase	alcohol dehydrogenase	Carbohydrate Metabolism, Lipid Metabolism, Amino Acid Metabolism	Glycolysis / Gluconeogenesis, Fatty acid metabolism, Glycine, serine and threonine metabolism
TN258	LM0063tc	XP_001684577.1	Q4Q7X1_LEIMA	LGT - KINETOPLASTIDS TWO NODES	LM,TC	Bacteria/phage	EC:1.4.1.4	0	0	glutamate dehydrogenase	Glutamate dehydrogenase (NADP+)	Amino Acid Metabolism, Energy Metabolism	Alanine, aspartate and glutamate metabolism, Arginine and proline metabolism, Nitrogen metabolism
TN259	Q4Q812_LEIMAtbtc	XP_001684536.1	Q4Q812_LEIMA	LGT - KINETOPLASTIDS TWO NODES	LM, TB,TC	Protobacteria	EC:1.3.8.7	Y	0	acyl-coa dehydrogenase	Acyl-coa dehydrogenase	Lipid Metabolism, Amino Acid Metabolism, Metabolism of Other Amino Acids	Fatty acid metabolism, Valine, leucine and isoleucine degradation, beta-Alanine metabolism
TN260	XP_001323296	XP_001323296	A2E8E5_TRIVA	LGT - TV TWO NODES	TV	Protobacteria	EC:4.1.3.3	Y	0	N-acetylneuraminate lyase	N-acetylneuraminate lyase	Carbohydrate Metabolism	Amino sugar and nucleotide sugar metabolism
TN261	XP 001313252	XP_001313252	A2F476_TRIVA	LGT - TV ONLY	TV	Protobacteria	EC:4.1.1.-	0	0	ferulate decarboxylase	Phenolic acid decarboxylase	Reaction	Reaction
TN262	XP 001330346	XP_001330346	A2F0H0_TRIVA	LGT - TV TWO NODES	TV	Protobacteria	EC:2.2.1.2	0	0	Transaldolase A	Transaldolase	Carbohydrate Metabolism	Pentose phosphate pathway
TN263	XP_001316088	XP_001316088	A2ETX7_TRIVA	LGT - TV TWO NODES	TV,FUNGI	Bacteria	EC:3.2.1.51	0	1	Calx-beta domain containing protein	alpha-L-fucosidase	Glycan Biosynthesis and Metabolism	Other glycan degradation
TN264	XP_001324859	XP_001324859	A2E3Y1_TRIVA	LGT - TV TWO NODES	TV,AMOEBOZOA	Bacteroidetes/Chlorobi	EC:3.2.1.45	0	0	O-Glycosyl hydrolase family 30 protein	glucosylceramidase	Glycan Biosynthesis and Metabolism, Lipid Metabolism	Other glycan degradation, Sphingolipid metabolism
TN265	XP_001319692	XP_001319692	A2EIP2_TRIVA	LGT - TV TWO NODES	TV,FUNGI	Bacteroidetes/Chlorobi - Maribacter	EC:3.2.1.18	0	0	BNR/Asp-box repeat family protein	exo-alpha-sialidase	Glycan Biosynthesis and Metabolism, Lipid Metabolism	Other glycan degradation, Sphingolipid metabolism

## Sheet: TREE COUNTS
Count of Tree
Row Labels	Total
130	1
160	1
167	1
173	1
186	1
189	1
201	1
215	1
254	1
285	1
305	1
332	1
333	1
354	1
377	1
379	1
380	1
393	1
397	1
398	2
419	1
428	1
432	1
437	1
442	1
443	2
445	1
450	1
460	1
467	1
477	4
495	2
499	2
500	3
505	1
508	1
509	1
512	2
527	1
533	2
535	2
544	1
552	1
556	1
559	3
562	2
568	1
576	1
577	1
587	1
591	1
594	1
612	1
627	1
640	1
644	1
660	1
666	1
674	2
15_354	1
NEW4	1
NEWX	1
(blank)
Grand Total	78

## Sheet: Sheet2
Count of Candy accession
Row Labels	Total
XP_001279673.1	1
XP_001293713.1	1
XP_001300045.1	1
XP_001302338.1	1
XP_001304645.1	1
XP_001307119.1 - 87%	1
XP_001308730.1	1
XP_001308954.1	1
XP_001309329.1	1
XP_001313482.1	1
XP_001315334.1	1
XP_001316223.1	1
XP_001317174.1	1
XP_001321965.1	1
XP_001321975.1	1
XP_001322689.1	1
XP_001323199.1	2
XP_001323812.1	1
XP_001328466.1	1
XP_001329114.1	1
XP_001329989.1	1
XP_001350618.1	1
XP_001582328.1	1
XP_001582566.1	1
XP_001583442.1	1
XP_001615302.1	1
XP_001680900.1	1
XP_001684087.1	1
XP_001684477.1	1
XP_001684732.1	1
XP_001686596.1	1
XP_001687423.1	1
XP_001704875.1	1
XP_001705918.1	1
XP_001707737.1	1
XP_001707847.1	1
XP_001709207.1	1
XP_001709297.1	1
XP_001709668.1	1
XP_001709735.1	1
XP_002364705.1	1
XP_002365950.1	1
XP_002366418.1	1
XP_002367118.1	1
XP_002369919.1	1
XP_627573.1	1
XP_629427.1	1
XP_629517.1	1
XP_635590.1	1
XP_636499.1	1
XP_637221.1	1
XP_637763.1	1
XP_638072.1	1
XP_638574.1	1
XP_639143.1	1
XP_639157.1	1
XP_640119.1	1
XP_644821.1	1
XP_645947.1	1
XP_646420.1	1
XP_649756.2	1
XP_650055.1	1
XP_650453.1	1
XP_652087.1	1
XP_655130.1	1
XP_656005.1	1
XP_656185.1	1
XP_656980.1	1
XP_657492.1	1
XP_657511.1	1
XP_724496.1	1
XP_735375.1	1
XP_804402.1	1
XP_822720.1	1
XP_845360.1	1
Grand Total	76

## Sheet: Blad1
KEGG PATHWAY - level 1	KEGG PATHWAY - level 2
Amino Acid Metabolism	Arginine and proline metabolism	2
Amino Acid Metabolism	Cysteine and methionine metabolism	1
Amino Acid Metabolism	Glycine, serine and threonine metabolism, Phenylalanine, tyrosine and tryptophan biosynthesis
Amino Acid Metabolism, Energy Metabolism	Alanine, aspartate and glutamate metabolism, Arginine and proline metabolism, Nitrogen metabolism
Amino Acid Metabolism, Lipid Metabolism	Glycine, serine and threonine metabolism, Glycerophospholipid metabolism
Amino Acid Metabolism, Lipid Metabolism, Carbohydrate Metabolism	Glycine, serine and threonine metabolism, Glycerophospholipid metabolism, Glyoxylate and dicarboxylate metabolism
Amino Acid Metabolism, Metabolism of Cofactors and Vitamins	Valine, leucine and isoleucine degradation, Valine, leucine and isoleucine biosynthesis, Pantothenate and CoA biosynthesis
Amino Acid Metabolism, Metabolism of Other Amino Acids	Alanine, aspartate and glutamate metabolism, Taurine and hypotaurine metabolism
Amino Acid Metabolism, Metabolism of Other Amino Acids, Energy Metabolism	Alanine, aspartate and glutamate metabolism, Cyanoamino acid metabolism, Nitrogen metabolism
Amino Acid Metabolism, Metabolism of Other Amino Acids, Energy Metabolism	Alanine, aspartate and glutamate metabolism, Cyanoamino acid metabolism, Nitrogen metabolism
Biosynthesis of Other Secondary Metabolites	Penicillin and cephalosporin biosynthesis
Carbohydrate Metabolism	Citrate cycle (TCA cycle), Pyruvate metabolism, Glyoxylate and dicarboxylate metabolism
Carbohydrate Metabolism	Fructose and mannose metabolism, Amino sugar and nucleotide sugar metabolism
Carbohydrate Metabolism	Fructose and mannose metabolism, Starch and sucrose metabolism, Amino sugar and nucleotide sugar metabolism
Carbohydrate Metabolism	Glycolysis / Gluconeogenesis
Carbohydrate Metabolism	Glycolysis / Gluconeogenesis, Citrate cycle (TCA cycle), Pyruvate metabolism
Carbohydrate Metabolism	Glycolysis / Gluconeogenesis, Pentose phosphate pathway, Fructose and mannose metabolism
Carbohydrate Metabolism	Glyoxylate and dicarboxylate metabolism	1
Carbohydrate Metabolism	Pentose and glucuronate interconversions	4
Carbohydrate Metabolism	Pentose phosphate pathway
Glycan Biosynthesis and Metabolism	Other glycan degradation
Glycan Biosynthesis and Metabolism, Carbohydrate Metabolism	Other glycan degradation, Various types of N-glycan biosynthesis, Amino sugar and nucleotide sugar metabolism
Glycan Biosynthesis and Metabolism, Lipid Metabolism	Other glycan degradation, Sphingolipid metabolism
Hypothetical protein	Hypothetical protein	25
Metabolism of Cofactors and Vitamins	Biotin metabolism
Metabolism of Cofactors and Vitamins	Porphyrin and chlorophyll metabolism
Metabolism of Cofactors and Vitamins	Thiamine metabolism
Metabolism of Other Amino Acids, Carbohydrate Metabolism, Biosynthesis of Other Secondary Metabolites	Cyanoamino acid metabolism, Starch and sucrose metabolism, Phenylpropanoid biosynthesis
Metabolism of Other Amino Acids, Carbohydrate Metabolism, Biosynthesis of Other Secondary Metabolites	Cyanoamino acid metabolism, Starch and sucrose metabolism, Phenylpropanoid biosynthesis
Metabolism of Other Amino Acids, Metabolism of Cofactors and Vitamins	beta-Alanine metabolism, Pantothenate and CoA biosynthesis
Nucleotide Metabolism	Purine metabolism
Nucleotide Metabolism	Purine metabolism
Nucleotide Metabolism	Purine metabolism, Nicotinate and nicotinamide metabolism
Nucleotide Metabolism	Pyrimidine metabolism
Nucleotide Metabolism, Metabolism of Cofactors and Vitamins	Purine metabolism, Pyrimidine metabolism, Nicotinate and nicotinamide metabolism
Nucleotide Metabolism, Metabolism of Other Amino Acids, Metabolism of Cofactors and Vitamins	Pyrimidine metabolism, beta-Alanine metabolism, Pantothenate and CoA biosynthesis
Reaction Unclassified	Reaction Unclassified	10
Translation (Genetic Information Processing)	Aminoacyl-tRNA biosynthesis
Xenobiotics Biodegradation and Metabolism	Atrazine degradation
Xenobiotics Biodegradation and Metabolism	Chlorocyclohexane and chlorobenzene degradation, Chloroalkane and chloroalkene degradation
Xenobiotics Biodegradation and Metabolism	Metabolism of xenobiotics by cytochrome P450

## Sheet: Blad2
Tree number	Annotation other comments - working information	LGT class	No of LGT in tree	Species affected	NN in tree
ON050	LGT - ONE NODE TB,TC,LM	B2	1	LM,TB,TC	Actinobacteria
ON026	LGT - TV ONE NODE	B2	1	TV	Actinobacteria - Bifidobacterium
ON021	LGT - TV ONE NODE - LBA?	B2	1	TV	Ambiguous
ON032	LGT - PF, PV ONE NODE	B2	5	PF,PV	Ambiguous
					Ambiguous
					Ambiguous
ON002	LGT - KINETOPLASTIDS ONE NODE + HUMAN SEQUENCE	B2*	1	LM,TB,TC	Bacteria
ON006	LGT - EH ONE NODE + BROAD RANGE OF EUKARYOTES, LBA?	B2*	1	EH	Bacteria
ON012	LGT - TV ONE NODE	B2	1	TV	Bacteria
ON017	LGT - TV ONE NODE	B2	1	TV	Bacteria
ON024	LGT - TV ONE NODE	B2*	1	TV	Bacteria
ON026	LGT - DD ONE NODE	B2	1	DD	Bacteria
ON031	LGT - EH ONE NODE - 3 DOMAINS TOL	B2	1	EH	Bacteria
ON031	LGT - TV ONE NODE - WITH ANAEROBIC FUNGI - 3 DOMAINS TOL	B2	2	TV,FUNGI	Bacteria
ON033	LGT - GI ONE NODE	B2*	1	GI	Bacteria
ON034	LGT - GI ONE NODE	B2	2	GI,TG	Bacteria
ON034	LGT - GI ONE NODE	B2	2	GI,TG	Bacteria
ON035	LGT - GI ONE NODE - LBA?	B2	1	GI	Bacteria
ON038	LGT - APICOMPLEXA ONE NODE	B2	1	PF,PV,PY	Bacteria
ON038	LGT - APICOMPLEXA ONE NODE	B2	1	PF,PV,PY	Bacteria
ON045	LGT - DD ONE NODE	B2	1	DD	Bacteria
ON045	LGT - DD ONE NODE	B2	1	DD	Bacteria
ON046	LGT - DD ONE NODE	B2	1	DD	Bacteria
ON049	LGT - DD ONE NODE - CONFIRMED WITH A RECENT BLAST	B2	1	DD	Bacteria
ON051	LGT - TG ONE NODE - LBA?	B2	1	TG	Bacteria
ON052	LGT - APICOMPLEXA ONE NODE + FUNGI	B2	1	PF,PV,PY,TG,CP	Bacteria
ON053	LGT? - ODD TAXA SAMPLING TV+FUNGI, ONE NODE - CONFIRMED BY A RECENT BLAST	B2	1	TV	Bacteria
ON056	LGT - TV ONE NODE	B2	1	TV	Bacteria
ON057	LGT - TV ONE NODE	B2	1	n	Bacteria
ON059	LGT - APICOMPLEXA ONE NODE	B2	1	CP,CH,TP,TA,TL,PC,PY,PF,PV	Bacteria
ON059	LGT - DD ONE NODE	B2	1	DD	Bacteria
ON011	LGT - TV ONE NODE	B2	1	TV	Bacteroides
ON045	LGT - TV ONE NODE	B2	1	TV	Bacteroides
ON003	LGT - EH ONE NODE + ONE FUNGI	B2*	1	EH	Bacteroidetes/Chlorobi
ON014	LGT - TV ONE NODE - LBA?	B2	1	TV	Bacteroidetes/Chlorobi - Bacteroides
ON020	LGT - EH ONE NODE	B2	1	EH	Bacteroidetes/Chlorobi - Bacteroides
ON025	LGT - TV ONE NODE WITH BACTEROIDES	B2	1	TV	Bacteroidetes/Chlorobi - Bacteroides
ON027	LGT? - DD ONE NODE	B2	1	DD	Bacteroidetes/Chlorobi - Bacteroides
ON028	LGT? TV ONE NODE WITH BACTEROIDES	B2	1	TV	Bacteroidetes/Chlorobi - Bacteroides
ON029	LGT - TV ONE NODE WITH BACTEROIDES	B2	1	TV	Bacteroidetes/Chlorobi - Bacteroides
ON058	LGT - TV ONE NODE	B2	1	TV	Bacteroidetes/Chlorobi - Bacteroides
ON061					Campylobacter
ON005	LGT - EH ONE NODE - LGT INTO PLASMODIUM?	B2	2	EH,PF,PY	Firmicutes
ON031	LGT - TV ONE NODE - LONG BRANCH? - 3 DOMAINS TOL	B2	1	TV	Firmicutes
					Firmicutes
					Firmicutes
ON048	LGT - EH ONE NODE + FUNGI ONE NODE	B2	1	EH	Firmicutes - Clostridium
ON023	LGT - ONE NODE	B2	1	TV	Firmicutes - Desulfitobacterium
ON055	LGT - TV ONE NODE FROM FUNGI	B2	1	TV,DD	Firmicutes - Streptococcus
ON062	LGT - Kinetoplastids, (plus LGT into bumblebee Bombus impatiens)	B2	2	LM, TB, TC	g-proteobacteria
					g-proteobacteria
					g-proteobacteria
ON037	LGT - GI ONE NODE - ODD TAXA SAMPLING	B2	1	GI	Pelobacter
ON016	LGT - TV ONE NODE	B2	1	TV	Photobacterium
ON041	LGT - TV ONE NODE + FUNGI ONE NODE	B2	2	TV	Planctomycetes - Rhodopirellula
ON004	LGT - EH ONE NODE	B2	1	EH	Prokaryote
ON019	LGT - KINETOPLASTID ONE NODE + DUPLICATIONS IN LM	B2	1	LM,TB,TC	Prokaryote
ON047	LGT - DD ONE NODE - 3 DOMAIN TOL	B2	1	DD	Prokaryote
ON010	LGT - TV ONE NODE + FUNGI PATHOGEN Cryptococcus neoformans	B2*	1	TV	Prokaryotes
ON033	LGT - LM ONE NODE	B2*	1	LM	Prokaryotes
ON036	LGT - GI ONE NODE	B2	1	GI	Prokaryotes
ON039	LGT - EH ONE NODE	B2	1	EH	Prokaryotes
ON040	LGT - TV ONE NODE	B2	2	TV	Prokaryotes
ON040	LGT - EH ONE NODE	B2	2	EH	Prokaryotes
ON041	LGT - EH ONE NODE + FUNGI ONE NODE	B2	2	EH	Prokaryotes
ON043	LGT - DD ONE NODES + LGT YL FUNGI TWO NODES	B2	2	DD,FUNGI	Prokaryotes
ON060	LGT - GI, SB ONE NODE	B2	1	GI,SB	Prokaryotes
ON063	LGT - TV ONE NODE - LBA? (FIGURE 2)	B2		TV	Prokaryotes
ON001	LGT - KINETOPLASTIDS ONE NODE	B2*	1	LM,TC	Proteobacteria
ON009	LGT - EH ONE NODE	B2*	1	PC,PB	Proteobacteria
ON013	LGT - TV ONE NODE - LGT INTO FUNGI	B2	1	TV,FUNGI	Proteobacteria
ON015	LGT - TV ONE NODE	B2	1	TV	Proteobacteria
ON020	LGT - KINETOPLASTIDS ONE NODE	B2	1	LM,TB,TC	Proteobacteria
ON022	LGT - ML ONE NODE	B2	1	DD	Proteobacteria
ON030	LGT - APICOMPLEXA + HETEROCAPSA ONE NODE	B2	1	PF,PV,PY,PC,TG,HT	Proteobacteria
ON031	LGT - LM ONE NODE - 3 DOMAINS TOL	B2	1	LM	Proteobacteria
ON054	LGT - DD ONE NODES	B2*	1	DD	Proteobacteria
ON007	LGT - DD ONE NODE - LBA? ODD TREE	B2*	1	DD	Proteobacteria - Francisella
ON042	LGT - DD ONE NODE	B2	1	DD	Proteobacteria - Legionella
ON008	LGT - DD ONE NODE - LBA? ODD TREE?	B2*	1	DD	Protobacteria
ON018	LGT - TV ONE NODE	B2	1	TV	Protobacteria
ON046	LGT - KINETOPLASTIDS ONE NODE	B2	1	TC,TB,LM	Pseudomonas
ON044	LGT - DD ONE NODE	B2	1	DD	Tenericute

## Sheet: Blad3
Adjacent taxa in tree
Actinobacteria
Actinobacteria - Bifidobacterium
Actinobacteria - Bifidobacterium
Actinobacteria - Corynebacterium
Actinobacteria - Streptomyces
Ambiguous
Ambiguous
Aquificae - Aquifex
Archaea
Archaea
Archaea
Archaea
Archaea
Archaea - Haloarcula
Archaea - Haloarcula
Archaea - Methanosarcina
Archaea - Methanosphaera
Archaea - Methanospirillum
Archaea - Pyrobaculum
Bacteria
Bacteria
Bacteria
Bacteria
Bacteria
Bacteria
Bacteria
Bacteria
Bacteria
Bacteria
Bacteria
Bacteria
Bacteria
Bacteria
Bacteria
Bacteria
Bacteria
Bacteria
Bacteria
Bacteria
Bacteria
Bacteria
Bacteria
Bacteria
Bacteria
Bacteria
Bacteria
Bacteria
Bacteria
Bacteria
Bacteria
Bacteria
Bacteria
Bacteria
Bacteria
Bacteria
Bacteria
Bacteria
Bacteria
Bacteria
Bacteria
Bacteria
Bacteria
Bacteria
Bacteria
Bacteria
Bacteria
Bacteria
Bacteria
Bacteria
Bacteria
Bacteria
Bacteria
Bacteria
Bacteria
Bacteria
Bacteria
Bacteria
Bacteria
Bacteria
Bacteria
Bacteria
Bacteria
Bacteria
Bacteria
Bacteria
Bacteria
Bacteria
Bacteria
Bacteria
Bacteria
Bacteria
Bacteria
Bacteria
Bacteria
Bacteria
Bacteria
Bacteria
Bacteria
Bacteria
Bacteria
Bacteria
Bacteria
Bacteria
Bacteria
Bacteria
Bacteria
Bacteria
Bacteria
Bacteria
Bacteria
Bacteria
Bacteria
Bacteria
Bacteria
Bacteria
Bacteria
Bacteria
Bacteria
Bacteria
Bacteria
Bacteria
Bacteria
Bacteria
Bacteria
Bacteria
Bacteria
Bacteria
Bacteria
Bacteria
Bacteria
Bacteria
Bacteria
Bacteria
Bacteria
Bacteria
Bacteria
Bacteria
Bacteria
Bacteria
Bacteria
Bacteria
Bacteria
Bacteria
Bacteria
Bacteria
Bacteria
Bacteria
Bacteria/phage
Bacteria/phage
Bacteria/phage
Bacteria/phage
Bacteroides
Bacteroides
Bacteroides
Bacteroides
Bacteroidetes/Chlorobi
Bacteroidetes/Chlorobi
Bacteroidetes/Chlorobi
Bacteroidetes/Chlorobi
Bacteroidetes/Chlorobi
Bacteroidetes/Chlorobi
Bacteroidetes/Chlorobi - Bacteroides
Bacteroidetes/Chlorobi - Bacteroides
Bacteroidetes/Chlorobi - Bacteroides
Bacteroidetes/Chlorobi - Bacteroides
Bacteroidetes/Chlorobi - Bacteroides
Bacteroidetes/Chlorobi - Bacteroides
Bacteroidetes/Chlorobi - Bacteroides
Bacteroidetes/Chlorobi - Bacteroides
Bacteroidetes/Chlorobi - Bacteroides
Bacteroidetes/Chlorobi - Bacteroides
Bacteroidetes/Chlorobi - Bacteroides
Bacteroidetes/Chlorobi - Bacteroides
Bacteroidetes/Chlorobi - Bacteroides
Bacteroidetes/Chlorobi - Bacteroides
Bacteroidetes/Chlorobi - Bacteroides
Bacteroidetes/Chlorobi - Bacteroides
Bacteroidetes/Chlorobi - Bacteroides
Bacteroidetes/Chlorobi - Chlorobium
Bacteroidetes/Chlorobi - Chlorobium
Bacteroidetes/Chlorobi - Chlorobium
Bacteroidetes/Chlorobi - Flavobacterium
Bacteroidetes/Chlorobi - Maribacter
Bacteroidetes/Chlorobi group
Chlamydiae/Verrucomicrobia
Chlamydiae/Verrucomicrobia
Chlamydiae/Verrucomicrobia
Chlamydiae/Verrucomicrobia - Protochlamydia
Chlamydiae/Verrucomicrobia - Protochlamydia
Cyanobacteria
Cyanobacteria - Trichodesmium
Fibrobacteres/Acidobacteria - Solibacter
Firmicutes
Firmicutes
Firmicutes
Firmicutes
Firmicutes
Firmicutes
Firmicutes
Firmicutes
Firmicutes
Firmicutes
Firmicutes
Firmicutes
Firmicutes
Firmicutes
Firmicutes
Firmicutes
Firmicutes - Bacillus
Firmicutes - Clostridia
Firmicutes - Clostridia
Firmicutes - Clostridia
Firmicutes - Clostridia
Firmicutes - Clostridia
Firmicutes - Clostridium
Firmicutes - Clostridium
Firmicutes - Clostridium
Firmicutes - Clostridium
Firmicutes - Clostridium
Firmicutes - Desulfitobacterium
Firmicutes - Staphylococcus
Firmicutes - Streptococcus
Firmicutes - Thermoanaerobacter
Fusobacteria - Fusobacterium
g-proteobacteria
Pelobacter
Photobacterium
Planctomycetes - Rhodopirellula
Prokaryote
Prokaryote
Prokaryote
Prokaryote/Phage
Prokaryotes
Prokaryotes
Prokaryotes
Prokaryotes
Prokaryotes
Prokaryotes
Prokaryotes
Prokaryotes
Prokaryotes
Prokaryotes
Prokaryotes
Prokaryotes
Prokaryotes
Prokaryotes
Prokaryotes
Prokaryotes
Prokaryotes
Prokaryotes
Prokaryotes
Prokaryotes
Prokaryotes
Prokaryotes
Prokaryotes
Prokaryotes
Prokaryotes
Prokaryotes
Prokaryotes
Prokaryotes
Prokaryotes
Prokaryotes
Prokaryotes
Prokaryotes
Prokaryotes
Prokaryotes
Prokaryotes
Prokaryotes
Prokaryotes
Prokaryotes
Prokaryotes
Prokaryotes
Prokaryotes
Prokaryotes
Prokaryotes
Prokaryotes
Prokaryotes
Prokaryotes
Prokaryotes
Prokaryotes/Phages
Proteobacteria
Proteobacteria
Proteobacteria
Proteobacteria
Proteobacteria
Proteobacteria
Proteobacteria
Proteobacteria
Proteobacteria
Proteobacteria
Proteobacteria
Proteobacteria
Proteobacteria
Proteobacteria
Proteobacteria
Proteobacteria
Proteobacteria
Proteobacteria
Proteobacteria
Proteobacteria
Proteobacteria
Proteobacteria
Proteobacteria
Proteobacteria
Proteobacteria
Proteobacteria
Proteobacteria
Proteobacteria
Proteobacteria
Proteobacteria
Proteobacteria
Proteobacteria
Proteobacteria
Proteobacteria
Proteobacteria
Proteobacteria
Proteobacteria
Proteobacteria
Proteobacteria
Proteobacteria
Proteobacteria
Proteobacteria
Proteobacteria
Proteobacteria - Bdellovibrio
Proteobacteria - Campylobacter
Proteobacteria - Campylobacter
Proteobacteria - Desulfuromonas
Proteobacteria - Francisella
Proteobacteria - Francisella
Proteobacteria - Francisella
Proteobacteria - Legionella
Proteobacteria - Magnetococcus
Proteobacteria - Pelobacter
Proteobacteria - Pseudomoas
Proteobacteria - Psychrobacter
Proteobacteria - Xanthobacter
Proteobacteria - Xylella
Proteobacteria - Zymomonas
Proteobacteria & phage
Protobacteria
Protobacteria
Protobacteria
Protobacteria
Protobacteria
Protobacteria
Protobacteria
Protobacteria
Protobacteria
Protobacteria
Protobacteria
Protobacteria
Pseudomonas
Spirochaetes - Leptospira
Spirochaetes - Treponema
Spirochaetes - Treponema
Tenericute
Tenericutes - Mycoplasma
