# Supplementary material for: Patterns of prokaryotic lateral gene transfers affecting parasitic microbial eukaryotes
Source: Genome Biol. 2013 Feb 25;14(2):R19. doi: 10.1186/gb-2013-14-2-r19 (PMC4053834; doi:10.1186/gb-2013-14-2-r19)
Supplement: Additional file 3 — Eukaryote-to-eukaryote lateral gene transfers (LGTs). Table with the accession numbers and annotations of proteins for eukaryote-to-eukaryote LGTs supported in the Bayesian consensus trees by at least one node. For legends to the table, see Additional file 17; for illustrations of the trees, see Additional file 6. [file gb-2013-14-2-r19-S3.XLSX]

## Sheet: LGT annotations
Tree number	Candy accession	RefSeq accession	Uniprot accession	Comments	Species affected	Adjacent taxa in tree	EC annotation - (Blast/Profile)	PHOBIUS SP	PHOBIUS TMD	RefSeq annotation	Name of enzyme/protein	KEGG PATHWAY - level 1	KEGG PATHWAY - level 2
EE001	TV81529518	XP_001583562.1	Q6XKE2_TRIVA	LGT - E-E LGT OR DEAP LGT INTO METAMONADA (DIMPLONADS+PARABASALA)?	TV	Bacteria	na	0	0	Hydrogenosomal oxygen reductase	Protein containing metallo-beta-lactamase/flavodoxin domain	Other function	na
EE001	Q86QZ1_GIALA	XP_001707670.1	Q86QZ1_GIAIN	LGT - E-E LGT OR DEAP LGT INTO METAMONADA (DIMPLONADS+PARABASALA)?	GI,SB,TV	Bacteria	na	0	0	A-type flavoprotein lateral transfer candidate	Protein containing metallo-beta-lactamase/flavodoxin domain	Other function	na
EE002	TV92066132	XP_001319096.1	A2EKG5_TRIVA	LGT - POSSIBLE LGT BETWEEN APICOMPLEXA AND PARABASALA	TV	Apicomplexa	EC:6.3.1.1	0	0	hypothetical protein	Aspartate-ammonia ligase	Amino Acid Metabolism, Metabolism of Other Amino Acids, Energy Metabolism	Alanine, aspartate and glutamate metabolism, Cyanoamino acid metabolism, Nitrogen metabolism
EE002	Q5CPD9_CRYPV	XP_625302.1	Q5CPD9_CRYPV	LGT - POSSIBLE LGT BETWEEN APICOMPLEXA AND PARABASALA	CP,CH	Parabasala	EC:6.3.1.1	0	0	asparagine synthetase A (AsnA) like protein	Aspartate-ammonia ligase	Amino Acid Metabolism, Metabolism of Other Amino Acids, Energy Metabolism	Alanine, aspartate and glutamate metabolism, Cyanoamino acid metabolism, Nitrogen metabolism
EE003	Q95WU5_GIALA	XP_001707929.1	Q95WU5_GIAIN	LGT - POSSIBLE LGT BETWEEN DIPLOMONAD AND AMOEBOZOA	EH	Diplomonads	EC:3.4.19.1	Y	0	Alanyl dipeptidyl peptidase	acylaminoacyl-peptidase	Reaction	Reaction
EE003	Q9U593_ENTHI	XP_655222.1	Q9U593_ENTHI	LGT - POSSIBLE LGT BETWEEN DIPLOMONAD AND AMOEBOZOA	GI	Amoebozoa	EC:3.4.19.1	Y	0	dipeptidyl-peptidase	acylaminoacyl-peptidase	Reaction	Reaction
EE004	Q50UK9_ENTHI	XP_650664.1	C4M148_ENTHI	LGT? - EH POLYTOMY WITH SC	EH	Prokaryotes	na	0	0	metallo-beta-lactamase superfamily protein	Predicted metallo-beta-lactamase	Other function	na
EE005	TV82397081	XP_001310516.1	A2FBY7_TRIVA	LGT? - TV-EH POLYTOMY	TV	Polytomy	na	0	0	hypothetical protein	Predicted tRNA(Ile)-lysidine synthase	Other function	na
EE005	Q51D31_ENTHI	XP_656114.1	C4LXX3_ENTHI	LGT? - EH-TV POLYTOMY	EH	Polytomy	na	0	0	hypothetical protein	Predicted tRNA(Ile)-lysidine synthase	Other function	na
EE006	A2FLL8_TRIVA	XP_001307121.1	A2FLL8_TRIVA	LGT? - GI-TV POLYTOMY	GI, TV	Polytomy	EC:6.1.1.3			Phosphoribulokinase family protein-related protein	Phosphoribulokinase family protein-related protein	Translation - Genetic Information Processing	Translation - Genetic Information Processing
EE007	TC0218	XP_813761.1	Q4DHC1_TRYCR	LGT? - TC - POLYTOMY WITH A BROWN ALGEA?	TC,PZ	Bacteria	EC:3.1.3.18	0	0	haloacid dehalogenase hydrolase	phosphoglycolate phosphatase	Carbohydrate Metabolism	Glyoxylate and dicarboxylate metabolism
EE008	Q50LZ9_ENTHI	XP_648004.1	C4MBF0_ENTHI	LGT? - POLYTOMY OF ANIMAL HOST ASSOCIATED ANAEROBIC PROTISTS - TV AND EH	EH,TV	Firmicutes	na	0	0	hypothetical protein	Protein containing nitroreductase domain	Other function	na
EE009	Q9GQI5_GIAIN	XP_001704452.1	Q9GQI5_GIAIN	LGT - LIKELY LGT BETWEEN DIPLOMONAD AND AMOEBOZOA	GI	Entamoeba	EC:6.1.1.7	0	0	Alanyl-tRNA synthetase	alanine-tRNA ligase	Translation - Genetic Information Processing	Aminoacyl-tRNA biosynthesis
EE009	Q519U1_ENTHI	XP_654998.1	Q519U1_ENTHI	LGT - LIKELY LGT BETWEEN DIPLOMONAD AND AMOEBOZOA	EH	Giardia	EC:6.1.1.7	0	0	alanyl-tRNA synthetase	alanine-tRNA ligase	Translation - Genetic Information Processing	Translation - Genetic Information Processing
EE010	TV93446258	XP_001327107.1	A2DXD2_TRIVA	LGT?- POLYTOMY OF ANIMAL HOST ASSOCIATED ANAEROBIC PROTISTS - TV AND EH	EH,TV	Polytomy	EC:3.4.11.4	0	0	Clan MH, family M20, peptidase T-like metallopeptidase	tripeptide aminopeptidase	Reaction	Reaction
EE010	C4M2F1_ENTHI	XP_650152	C4M2F1_ENTHI	LGT?- POLYTOMY OF ANIMAL HOST ASSOCIATED ANAEROBIC PROTISTS - TV AND EH	EH,TV	Polytomy	EC:3.4.11.14			peptidase T	peptidase T	Reaction	Reaction
EE011	Q7QXP8_GIALA	XP_001709915.1	Q7QXP8_GIALA	LGT - POSSIBLE LGT BETWEEN DIPLOMONAD AND AMOEBOZOA	GL,EH	Entamoeba	EC:1.12.7.2	0	0	Fe-hydrogenase-1	Iron hydrogenase	Energy Metabolism	Methane metabolism
EE011	Q51EJ9_ENTHI	XP_656685.1	Q51EJ9_ENTHI	LGT - POSSIBLE LGT BETWEEN DIPLOMONAD AND AMOEBOZOA	GL,EH	Giardia	EC:1.12.7.2	0	0	Fe-hydrogenase	Iron hydrogenase	Energy Metabolism	Methane metabolism
EE012	TV86485458	XP_001584037.1	A2D925_TRIVA	LGT? - POLYTOMY OF ANIMAL HOST ASSOCIATED PROTISTS - TV AND KINETOPLASTIDS	TV,LM,TC	Bacterial	na	0	0	YbaK / prolyl-tRNA synthetases associated domain containing protein	Predicted cysteinyl-tRNA(Pro) deacylases	Other function	na
EE013	TV86693111	XP_001316689.1	A2ESA2_TRIVA	LGT? - POLYTOMY OF ANIMAL HOST ASSOCIATED ANAEROBIC MICROBIAL EUKARYOTES - RUMEN CILIATES, RUMEN FUNGI AND TV	TV	Firmicutes	EC:3.2.1.4	0	0	hypothetical protein	cellulase	Carbohydrate Metabolism	Starch and sucrose metabolism
EE014	TV96829043	XP_001307133.1	A2FLN0_TRIVA	LGT? - POLYTOMY OF ANIMAL HOST ASSOCIATED PROTISTS TV AND LM WITH BACTERIA IN SAME CLAN	n	Bacteroidetes	EC:1.3.1.9	0	0	oxidoreductase, 2-nitropropane dioxygenase family protein	enoyl-[acyl-carrier-protein] reductase (NADH)	Lipid Metabolism	Fatty acid biosynthesis
EE015	Q518Q4_ENTHI	XP_654698.1	C4LZV4_ENTHI	LGT? - POLYTOMY OF ANIMAL HOST ASSOCIATED PROTISTS - LM,TC,TB AND EH	EH, LM,TB,TC	Polytomy	EC:5.3.3.2	0	0	isopentenyl-diphosphate delta-isomerase	isopentenyl-diphosphate Delta-isomerase	Metabolism of Terpenoids and Polyketides	Terpenoid backbone biosynthesis
EE015	Q5QQ43_LEIMA	XP_843634.1	Q5QQ43_LEIMA	LGT? - POLYTOMY OF ANIMAL HOST ASSOCIATED PROTISTS - LM,TC,TB AND EH	EH, LM,TB,TC	Polytomy	EC:5.3.3.2	0	0	isomerase	isopentenyl-diphosphate Delta-isomerase	Metabolism of Terpenoids and Polyketides	Terpenoid backbone biosynthesis
EE016	TV81616199	XP_001326960.1	A2DY01_TRIVA	LGT? - POLYTOMY OF ANIMAL HOST ASSOCIATED ANAEROBIC PROTISTS - TV AND EH ONE NODE	EH, TV	Bacterial	EC:4.1.2.13	0	0	fructose-1,6-bisphosphate aldolase	fructose-bisphosphate aldolase	Carbohydrate Metabolism	Glycolysis / Gluconeogenesis, Pentose phosphate pathway, Fructose and mannose metabolism
EE016	Q50TT0_ENTHI	XP_650373.1	C4LXD7_ENTHI	LGT? - POLYTOMY OF ANIMAL HOST ASSOCIATED ANAEROBIC PROTISTS - TV AND EH ONE NODE	EH, TV	Bacterial	EC:4.1.2.13	0	0	fructose-1,6-bisphosphate aldolase	fructose-bisphosphate aldolase	Carbohydrate Metabolism	Glycolysis / Gluconeogenesis / Fructose and mannose metabolism
EE017	Q4QES5_LEIMA	XP_001682173.1	Q4QES5_LEIMA	LGT? - POLYTOMY OF ANIMAL HOST ASSOCIATED PARASITC PROTISTS - LM+CP+CH	LM, CP	Polytomy	EC:2.4.1.14	0	0	sucrose-phosphate synthase-like protein	sucrose-phosphate synthase	Carbohydrate Metabolism	Starch and sucrose metabolism
EE018	TV82184103	XP_001311676.1	A2F8L4_TRIVA	LGT? - POLYTOMY OF ANIMAL HOST ASSOCIATED ANAEROBIC PROTISTS - TV, EH, GI	EH,GI,TV	Polytomy	EC:2.7.1.48	0	0	Phosphoribulokinase / Uridine kinase family protein	uridine kinase	Nucleotide Metabolism	Pyrimidine metabolism
EE018	Q7QP06_GIALA	XP_001704181.1	A8BYJ2_GIALA	LGT? - POLYTOMY OF ANIMAL HOST ASSOCIATED ANAEROBIC PROTISTS - TV, EH, GI	EH,GI,TV	Polytomy	EC:2.7.1.48	0	0	Uridine kinase	uridine kinase	Nucleotide Metabolism	Pyrimidine metabolism
EE018	Q50SP1_ENTHI	XP_656795.1	C4LYS1_ENTHI	LGT? - POLYTOMY OF ANIMAL HOST ASSOCIATED ANAEROBIC PROTISTS - TV, EH, GI	EH,GI,TV	Polytomy	EC:2.7.1.48	0	0	phosphoribulokinase /uridine kinase family protein	uridine kinase	Nucleotide Metabolism	Pyrimidine metabolism
EE019	TV82365005	XP_001295233.1	A2GKL5_TRIVA	LGT? - POLYTOMY OF ANIMAL HOST ASSOCIATED ANAEROBIC PROTISTS - TV, EH	PF,TV,EH	Prokaryote	na	0	0	choline binding protein	Protein containing LRR domains	Function unknown	na
EE020	TV87414345	XP_001580194.1	A2DK37_TRIVA	LGT? - POLYTOMY OF ANIMAL HOST ASSOCIATED PROTISTS - TV, LM	TV,LM	Prokaryote	na	0	0	thiamine biosynthesis protein ThiI	Predicted thiamine biosynthesis protein	Other function	na
EE021	TV91362078	XP_001330242.1	A2F143_TRIVA	LGT? - POLYTOMY OF ANIMAL HOST ASSOCIATED ANAEROBIC PROTISTS - TV, GI	TV	GI?	na	0	0	metallo-beta-lactamase superfamily protein	Predicted Metallo-beta-lactamase	Other function	na
EE021	Q7QZA5_GIALA	XP_001708073.1	A8BBV2_GIAIC	LGT? - POLYTOMY OF ANIMAL HOST ASSOCIATED ANAEROBIC PROTISTS - TV, GI	GI	TV?	EC:3.1.2.6	0	0	Metallo-beta-lactamase superfamily protein	Predicted Metallo-beta-lactamase	Reaction	Reaction
EE022	Q6S4W6_CRYPV	XP_625605.1	Q6S4W6_CRYPV	LGT? - POLYTOMY OF ANIMAL HOST ASSOCIATED INTRACELLULAR PARASITIC PROTISTS - CP, CH, EC	CP,CH,EC	Polytomy	EC:2.7.1.21	0	0	thymidine kinase of likely bacterial origin	Thymidine kinase	Nucleotide Metabolism	Pyrimidine metabolism
EE023	Q50TU7_ENTHI	XP_650419.1	C4LVY0_ENTHI	LGT? - POLYTOMY OF ANIMAL HOST ASSOCIATED ANAEROBIC PROTISTS - TV, EH	EH	Polytomy	EC 1.1.1.2	0	0	Bacterial	Alcohol dehydrogenase	Carbohydrate Metabolism, Lipid Metabolism	Glycolysis / Gluconeogenesis / Glycerolipid metabolism
EE023	TV84258179	XP_001319933.1	A2EHX8_TRIVA	LGT? - POLYTOMY OF ANIMAL HOST ASSOCIATED ANAEROBIC PROTISTS - TV, EH	TV	Polytomy	EC 1.1.1.2	0	0	Bacterial	Alcohol dehydrogenase	Carbohydrate Metabolism, Lipid Metabolism	Glycolysis / Gluconeogenesis / Glycerolipid metabolism
EE024	Q4FWX1_LEIMA	XP_843254	A2FNL2_TRIVA	LGT - FUNGI TO LM	LM, FUNGI	Fungi	EC:3.5.3.1	0	0	Arginase family protein	Arginase	Amino Acid Metabolism	Arginine and proline metabolism
EE025	Q51C70_ENTHI	XP_652300.1	C4M230_ENTHI	LGT? - POLYTOMY EH AND CP	EH,HT,HM	Prokaryotes	EC:1.1.1.1	0	0	alcohol dehydrogenase	alcohol dehydrogenase	Carbohydrate Metabolism, Lipid Metabolism, Amino Acid Metabolism	Glycolysis / Gluconeogenesis, Fatty acid metabolism, Glycine, serine and threonine metabolism
EE026	B1N387_ENTHI	XP_001913653	B1N387_ENTHI	LGT - DEEP LGT INTO AMOEBOZOA -> CP AND FUNGI, ALL HOST ASSOCIATED	Amoebozoa, CP, PIROMYCES	Prokaryotes	EC:1.1.1.1	0	0	alcohol dehydrogenase	alcohol dehydrogenase	Carbohydrate Metabolism, Lipid Metabolism, Amino Acid Metabolism	Glycolysis / Gluconeogenesis, Fatty acid metabolism, Glycine, serine and threonine metabolism

## Sheet: Habitat annotations
	Tree Number	EH	TV	GI	LM	TB	TC	CP	PF	EC	Polytomy with other Euk**	P2E	E2E	Mucosa only Taxa	Involving mucosa taxa
EE001	284/605	1†	1†	1†							0	1	2	yes	yes
EE002	398		1†					1†			0	1	1	yes	yes
EE003	421	1†		1†							Fungi		1	no	yes
EE004	438	1†									Fungi - Sc	?	?	no	yes
EE005	505	1†	1†								0	1	1	yes	yes
EE006	376		1†	1†								1	1	no	yes
EE007	15_42						1				Stramenopile (PZ)	?	?	no	no
EE008	164	1†	1†								0	1	1	yes	yes
EE009	644	1†		1†							0	2	2	yes	yes
EE010	458	1†	1†								0	1	1	yes	yes
EE011	636	1†		1†							Several taxa	?	1	yes	yes
EE012	308		1†		1*		1*				0	1	1	no	yes
EE013	313		1†								Fungi + Ciliates	?	?	yes	yes
EE014	375		1†		1						0	1	1	no	yes
EE015	405	1†			1*	1*	1*				0	1	1	no	yes
EE016	418	1†	1†								0	1	1	yes	yes
EE017	483	1†			1			1†			0	1	1	no	yes
EE018	493	1†	1†	1†							0	1	2	yes	yes
EE019	610	1†	1†						1		0	1	2	no	yes
EE020	629		1†		1						0	1	1	no	yes
EE021	638		1†	1†							0	1	1	yes	yes
EE022	673							1†		1†	0	1	1	yes	yes
EE023	620	1†	1†								0	1	1	no	yes
EE024	547				1							0	1	no	no
EE025	15_371	1†	1†					1†			0	1	1	no	yes
EE026	15_79	1†						1†			Piromyces	1	1	no	yes
Sum		16(+1)	16	6 (+1)	5	1	3	5	1	1		21(+4)	27 (+3)	-

## Sheet: TREE COUNTS
Count of Tree
Row Labels	Total
164	1
284	2
308	1
313	1
375	1
398	2
405	2
418	2
421	2
438	1
458	1
483	1
493	3
505	2
605	2
610	1
629	1
636	2
638	2
644	2
673	1
15_42	1
(blank)
Grand Total	34
