# Supplementary material for: Patterns of prokaryotic lateral gene transfers affecting parasitic microbial eukaryotes
Source: Genome Biol. 2013 Feb 25;14(2):R19. doi: 10.1186/gb-2013-14-2-r19 (PMC4053834; doi:10.1186/gb-2013-14-2-r19)
Supplement: Additional file 4 — Eukaryote-to-prokaryote lateral gene transfers (LGTs). Table with the accession numbers and annotations of proteins for eukaryote-to-prokaryote LGTs supported in the Bayesian consensus trees by at least one node. For legends to the table, see Additional file 17; for illustrations of the trees, see Additional file 7. [file gb-2013-14-2-r19-S4.XLSX]

## Sheet: Sheet1
Tree number	Candy accession	RefSeq accession	Uniprot accession	Comments	Species affected	Adjacent taxa in tree	EC annotation - (Blast/Profile)	PHOBIUS SP	PHOBIUS TMD	RefSeq annotation	Name of enzyme/protein	KEGG PATHWAY - level 1	KEGG PATHWAY - level 2
EB001	Q4CLY9_TRYCR	XP_802735.1	Q4CLY9_TRYCR	LIKELY LGT INTO BACTEROIDES FROM A KINETOPLASTID	LM,TB,TC	Bacteroides	EC:2.7.1.52	0	0	fucose kinase	Fucose kinase	Carbohydrate Metabolism	Fructose and mannose metabolism, Amino sugar and nucleotide sugar metabolism
EB002	TV83584099	XP_001313668.1	A2F2U6_TRIVA	LIKELY LGT INTO BACTEROIDES FROM A PARABASALA - MUCOSAL CLAN - TV, EH, TP, BF	TV	Bacteroides	EC:1.3.99.5	0	6	3-oxo-5-alpha-steroid 4-dehydrogenase family protein	3-oxo-5alpha-steroid 4-dehydrogenase	Lipid Metabolism	Steroid hormone biosynthesis
EB003	Q4Q5Z6_LEIMA	XP_001685252.1	Q4Q5Z6_LEIMA	LIKELY LGT INTO Caulobacter vibrioides	LM,TB,TC	Proteobacteria	EC:1.8.1.4	0	0	acetoin dehydrogenase e3 component-like protein	dihydrolipoyl dehydrogenase - phosphatidylinositol phosphatase	Carbohydrate Metabolism, Amino Acid metabolism	Glycolysis / Gluconeogenesis, Citrate cycle (TCA cycle), Glycine, serine and threonine metabolism
EB004	Q54JR3_DICDI	XP_637089.1	Q54JR3_DICDI	POSSIBLE LGT INTO RHODOPIRELLULA FROM AN AMOEBOZOA	DD	Planctomycetes	EC:2.7.4.3	0	0	adenylate kinase	Adenylate kinase	Nucleotide Metabolism	Purine metabolism
EB005	Q55BE9_DICDI	XP_645663.1	Q55BE9_DICDI	POSSIBLE LGT INTO BACTERIA FROM AN AMOEBOZOA	EH	BacteriaL	EC:3.1.4.46	0	2	hypothetical protein DDB_G0271374	glycerophosphodiester phosphodiesterase	Lipid Metabolism	Glycerophospholipid metabolism
EB006	Q511Z1_ENTHI	XP_653045.1	C4MAP6_ENTHI	LIKELY LGT INTO BACTEROIDES FROM A EUKARYOTE	EH	Bacteroides	na	0	0	kinase, PfkB family	kinase, PfkB family	Hypothetical proteins	Hypothetical proteins
EB007	Q50MN5_ENTHI	XP_649089.1	C4LXC4_ENTHI	POSSIBLE LGT INTO CAMPYLOBACTER FROM A PARABASALA	TV	Campylobacter	EC:2.7.1.40	0	0	hypothetical protein	Pyruvate kinase	Carbohydrate Metabolism, Nucleotide Metabolism	Glycolysis / Gluconeogenesis, Purine metabolism, Pyruvate metabolism
EB008	Q4DTA6_TRYCR	XP_817608.1	Q4DTA6_TRYCR	POSSIBLE LGT INTO BACTERIA FROM A KINETOPLASTID	LM,TC	Protobacteria	EC:1.6.99.1	0	0	prostaglandin F2alpha synthase	NADPH dehydrogenase	Carbohydrate Metabolism	Fructose and mannose metabolism, Amino sugar and nucleotide sugar metabolism
EB009	Q86IG3_DICDI	XP_644904.1	Q86IG3_DICDI	POSSIBLE LGT INTO BACTERIA FROM A EUKARYOTE	NA	Planctomycetes	EC:3.1.3.-	0	1	phosphatidylinositol phosphatase	phosphatidylinositol phosphatase	Reaction	Reaction
EB010	TV81444064	XP_001308053.1	A2FJ08_TRIVA	POSSIBLE LGT INTO TREPONEMA FROM A PARABASALA	TV	Treponema	na	Y	0	hypothetical protein	Hypothetical proteins	Hypothetical proteins	Hypothetical proteins
EB011	TV93234199	XP_001326381.1	A2DZF4_TRIVA	POSSIBLE LGT INTO BACILLUS FROM A PARABASALA	TV	Bacillus	EC:4.6.1.13	0	0	Phosphatidylinositol-specific phospholipase C, X domain containing protein	phosphatidylinositol diacylglycerol-lyase	Carbohydrate Metabolism	Inositol phosphate metabolism
