# Supplementary material for: Patterns of prokaryotic lateral gene transfers affecting parasitic microbial eukaryotes
Source: Genome Biol. 2013 Feb 25;14(2):R19. doi: 10.1186/gb-2013-14-2-r19 (PMC4053834; doi:10.1186/gb-2013-14-2-r19)
Supplement: Additional file 8 — Comparison of lateral gene transfers (LGTs) detected in this and previous studies for individual taxa. Number of LGTs from this study contrasted with previously published LGTs cases for the target taxa. For all legends to the table, see Additional file 17. [file gb-2013-14-2-r19-S8.XLSX]

## Sheet: Sheet1
Taxa	CANDY LGT no.	Published LGT no.	Difference CANDY - PUBLISHED	EGT(a)	Ambiguous in CANDY	References (numbers referes to reference numbering in the main text)	Type of analysis in previously published paper
Dictyostelium discoideum	62	18	44	0	0	21	Protein Pfam domain-based analysis
Entamoeba histolytica	62	96	-34	0	34	14	Two steps phylogeny process
Giardia lamblia	23	98	-75	4(b)	71	24	BlastP searches
Trichomonas vaginalis	149	152	-3	0	3	15	Two steps phylogeny process
Trypanosoma brucei	46	29	17	0	0	22	Two steps phylogeny process
Trypanosoma cruzi	49	21	28	0	0	22	Two steps phylogeny process
Leishmania major	69	41	28	0	0	22	Two steps phylogeny process
Cryptosporidium parvum	11	31	-20	7(c)	13	26	Two steps phylogeny process
Toxoplasma gondii	16	76	-60	0	60	25	Distance phylogeny
Plasmodium falciaprum	19	235	-216	0	216	25	Distance phylogeny
Plasmodium yoelii yoelii	16	na	na	na	na	na	na
Plasmodium vivax	17	na	na	na	na	na	na
Encephalitozoon cuniculi	2	5	-3	0	3	Lee et al. 2009 Commun Integr Biol. 2009;2(5):414-7.	BlastP searches
aEGT: endosymbiontic gene transfers
bMitochondrial EGT: Cpn60, Hsp70, IscU and IscS
cPlastid/endosymbiont EGT: leucine aminopeptidase, BT-1, G6PI, UDK, calcium-dependent protein kinase 1-3
