# Supplementary material for: Patterns of prokaryotic lateral gene transfers affecting parasitic microbial eukaryotes
Source: Genome Biol. 2013 Feb 25;14(2):R19. doi: 10.1186/gb-2013-14-2-r19 (PMC4053834; doi:10.1186/gb-2013-14-2-r19)
Supplement: Additional file 10 — Paralog counts for lateral gene transfers (LGTs). Estimated number of paralogs for each LGT listed in Supplementary Tables 1 to 3. For all legends to the table, see Additional file 17. [file gb-2013-14-2-r19-S10.XLSX]

## Sheet: Trees ONLY
LGT types	Query taxa	Query accessions	Number of estimated paralogues*	Number of estimated paralogues*
P2E_2nodes	Trichomonas vaginalis G3	XP_001321311.1	≥1283	1283	Median	1
P2E_2nodes	Trichomonas vaginalis G3	XP_001324287.1	262	262	Mean	5.88608
P2E_2nodes	Trichomonas vaginalis G3	XP_001579050.1	35	35
P2E_2nodes	Trichomonas vaginalis G3	XP_001301668.1	29	29
P2E_2nodes	Dictyostelium discoideum AX4	XP_646050.1	16	16
E2E	Trichomonas vaginalis G3	XP_001319933.1	14	14
P2E_2nodes	Trichomonas vaginalis G3	XP_001302090.1	14	14
P2E_2nodes	Dictyostelium discoideum AX4	XP_629676.1	12	12
P2E_2nodes	Entamoeba histolytica HM-1:IMSS	XP_652912.1	12	12
P2E_2nodes	Trichomonas vaginalis G3	XP_001306702.1	≥11	11
P2E_2nodes	Dictyostelium discoideum AX4	XP_646086.1	11	11
P2E_2nodes	Trichomonas vaginalis G3	XP_001303632.1	≥10	10
P2E_1node	Trichomonas vaginalis G3	XP_001279673.1	≥8	8
E2E	Trichomonas vaginalis G3	XP_001326960.1	8	8
P2E_1node	Dictyostelium discoideum AX4	XP_635590.1	8	8
P2E_2nodes	Trichomonas vaginalis G3	XP_001324859.1	8	8
P2E_2nodes	Trypanosoma brucei TREU927	XP_846303.1	8	8
E2E	Trichomonas vaginalis G3	XP_001311676.1	7	7
P2E_1node	Trichomonas vaginalis G3	XP_001317174.1	7	7
P2E_2nodes	Trichomonas vaginalis G3	XP_001285086.1	7	7
P2E_2nodes	Trichomonas vaginalis G3	XP_001305004.1	6	6
E2E	Trichomonas vaginalis G3	XP_001295233.1	5	5
P2E_1node	Dictyostelium discoideum AX4	XP_637221.1	5	5
P2E_1node	Trichomonas vaginalis G3	XP_001307119.1	5	5
P2E_2nodes	Dictyostelium discoideum AX4	XP_640566.1	5	5
P2E_2nodes	Dictyostelium discoideum AX4	XP_636850.1	5	5
P2E_2nodes	Trichomonas vaginalis G3	XP_001316524.1	5	5
E2E	Entamoeba histolytica HM-1:IMSS	XP_652300.1	≥4	4
P2E_2nodes	Entamoeba histolytica HM-1:IMSS	XP_651815.1	≥4	4
P2E_2nodes	Trichomonas vaginalis G3	XP_001306707.1	≥4	4
E2E	Entamoeba histolytica HM-1:IMSS	XP_656946.1	4	4
E2E	Entamoeba histolytica HM-1:IMSS	XP_650419.1	4	4
P2E_2nodes	Entamoeba histolytica HM-1:IMSS	XP_650850.1	4	4
P2E_2nodes	Trichomonas vaginalis G3	XP_001276902.1	4	4
P2E_2nodes	Dictyostelium discoideum AX4	XP_642591.1	4	4
P2E_2nodes	Trichomonas vaginalis G3	XP_001313313.1	4	4
P2E_2nodes	Trichomonas vaginalis G3	XP_001318849.1	4	4
P2E_2nodes	Trichomonas vaginalis G3	XP_001294330.1	4	4
P2E_2nodes	Trichomonas vaginalis G3	XP_001300299.1	4	4
P2E_2nodes	Leishmania major	XP_822272.1	≥3	3
E2E	Trichomonas vaginalis G3	XP_001315422.1	3	3
E2E	Trichomonas vaginalis G3	XP_001307535.1	3	3
P2E_1node	Entamoeba histolytica HM-1:IMSS	XP_649756.2	3	3
P2E_1node	Trichomonas vaginalis G3	XP_001328466.1	3	3
P2E_1node	Trichomonas vaginalis G3	XP_001316223.1	3	3
P2E_1node	Trichomonas vaginalis G3	XP_001292898.1	3	3
P2E_1node	Trichomonas vaginalis G3	XP_001579222.1	3	3
P2E_2nodes	Dictyostelium discoideum AX4	XP_636690.1	3	3
P2E_2nodes	Leishmania major strain Friedlin	XP_001681964.1	3	3
P2E_2nodes	Trichomonas vaginalis G3	XP_001316257.1	3	3
P2E_2nodes	Trichomonas vaginalis G3	XP_001323014.1	3	3
P2E_2nodes	Trichomonas vaginalis G3	XP_001579117.1	3	3
P2E_2nodes	Trichomonas vaginalis G3	XP_001309751.1	3	3
P2E_2nodes	Dictyostelium discoideum AX4	XP_642725.1	3	3
P2E_2nodes	Trichomonas vaginalis G3	XP_001305824.1	3	3
P2E_2nodes	Trichomonas vaginalis G3	XP_001322711.1	3	3
P2E_2nodes	Trichomonas vaginalis G3	XP_001327422.1	3	3
P2E_2nodes	Trichomonas vaginalis G3	XP_001302496.1	3	3
P2E_2nodes	Trichomonas vaginalis G3	XP_001307242.1	3	3
P2E_2nodes	Trichomonas vaginalis G3	XP_001307357.1	3	3
P2E_2nodes	Trichomonas vaginalis G3	XP_001319335.1	3	3
E2E	Entamoeba histolytica HM-1:IMSS	XP_655222.1	≥2	2
E2E	Entamoeba histolytica HM-1:IMSS	XP_656114.1	≥2	2
P2E_1node	Leishmania major strain Friedlin	XP_001684732.1	≥2	2
P2E_1node	Dictyostelium discoideum AX4	XP_639143.1	≥2	2
P2E_1node	Plasmodium chabaudi chabaudi	XP_735375.1	≥2	2
P2E_1node	Trichomonas vaginalis G3	XP_001582328.1	≥2	2
P2E_1node	Entamoeba histolytica HM-1:IMSS	XP_655130.1	≥2	2
P2E_2nodes	Trichomonas vaginalis G3	XP_001584430.1	≥2	2
P2E_2nodes	Dictyostelium discoideum AX4	XP_645041.1	≥2	2
P2E_2nodes	Leishmania major strain Friedlin	XP_001684416.1	≥2	2
P2E_2nodes	Leishmania major	XP_001683423.1	≥2	2
P2E_2nodes	Leishmania major strain Friedlin	XP_001681753.1	≥2	2
P2E_2nodes	Dictyostelium discoideum AX4	XP_641300.1	≥2	2
P2E_2nodes	Leishmania major strain Friedlin	XP_001681461.1	≥2	2
E2E	Giardia lamblia ATCC 50803	XP_001707929.1	2	2
E2E	Entamoeba histolytica HM-1:IMSS	XP_656685.1	2	2
E2E	Trypanosoma cruzi strain CL Brener	XP_813761.1	2	2
E2E	Trichomonas vaginalis G3	XP_001330242.1	2	2
E2E	Trichomonas vaginalis G3	XP_001310516.1	2	2
E2E	Trichomonas vaginalis G3	XP_001580194.1	2	2
P2E_1node	Trypanosoma cruzi strain CL Brener	XP_804402.1	2	2
P2E_1node	Dictyostelium discoideum AX4	XP_645947.1	2	2
P2E_1node	Giardia lamblia ATCC 50803	XP_001709207.1	2	2
P2E_1node	Giardia lamblia ATCC 50803	XP_001704875.1	2	2
P2E_1node	Giardia lamblia ATCC 50803	XP_001705918.1	2	2
P2E_1node	Giardia lamblia ATCC 50803	XP_001709297.1	2	2
P2E_1node	Dictyostelium discoideum AX4	XP_644821.1	2	2
P2E_1node	Trichomonas vaginalis G3	XP_001315334.1	2	2
P2E_1node	Trichomonas vaginalis G3	XP_001323812.1	2	2
P2E_2nodes	Trichomonas vaginalis G3	XP_001316088.1	2	2
P2E_2nodes	Trichomonas vaginalis G3	XP_001319692.1	2	2
P2E_2nodes	Trichomonas vaginalis G3	XP_001320621.1	2	2
P2E_2nodes	Trichomonas vaginalis G3	XP_001306442.1	2	2
P2E_2nodes	Trypanosoma cruzi strain CL Brener	XP_821790.1	2	2
P2E_2nodes	Dictyostelium discoideum AX4	XP_635239.1	2	2
P2E_2nodes	Toxoplasma gondii ME49	XP_002366295.1	2	2
P2E_2nodes	Trichomonas vaginalis G3	XP_001321629.1	2	2
P2E_2nodes	Trichomonas vaginalis G3	XP_001311981.1	2	2
P2E_2nodes	Entamoeba histolytica HM-1:IMSS	XP_656373.1	2	2
P2E_2nodes	Entamoeba histolytica HM-1:IMSS	XP_649873.2	2	2
P2E_2nodes	Dictyostelium discoideum AX4	XP_647036.1	2	2
P2E_2nodes	Entamoeba histolytica HM-1:IMSS	XP_656821.2	2	2
P2E_2nodes	Entamoeba histolytica HM-1:IMSS	XP_651923.2	2	2
P2E_2nodes	Entamoeba histolytica HM-1:IMSS	XP_655383.1	2	2
P2E_2nodes	Trichomonas vaginalis G3	XP_001307232.1	2	2
P2E_2nodes	Leishmania major strain Friedlin	XP_001685267.1	2	2
P2E_2nodes	Giardia lamblia ATCC 50803	XP_001706932.1	2	2
P2E_2nodes	Giardia lamblia ATCC 50803	XP_001707931.1	2	2
P2E_2nodes	Entamoeba histolytica HM-1:IMSS	XP_648590.1	2	2
P2E_2nodes	Entamoeba histolytica HM-1:IMSS	XP_655200.1	2	2
P2E_2nodes	Dictyostelium discoideum AX4	XP_645046.1	2	2
P2E_2nodes	Dictyostelium discoideum AX4	XP_644699.1	2	2
P2E_2nodes	Dictyostelium discoideum AX4	XP_644739.1	2	2
P2E_2nodes	Dictyostelium discoideum AX4	XP_636504.1	2	2
P2E_2nodes	Trypanosoma cruzi strain CL Brener	XP_803162.1	2	2
P2E_2nodes	Trypanosoma cruzi strain CL Brener	XP_809539.1	2	2
P2E_2nodes	Trichomonas vaginalis G3	XP_001298740.1	2	2
P2E_2nodes	Trichomonas vaginalis G3	XP_001313279.1	2	2
P2E_2nodes	Trichomonas vaginalis G3	XP_001315078.1	2	2
P2E_2nodes	Trichomonas vaginalis G3	XP_001317907.1	2	2
P2E_2nodes	Trichomonas vaginalis G3	XP_001318930.1	2	2
P2E_2nodes	Trichomonas vaginalis G3	XP_001320437.1	2	2
P2E_2nodes	Trichomonas vaginalis G3	XP_001321964.1	2	2
P2E_2nodes	Trichomonas vaginalis G3	XP_001324349.1	2	2
P2E_2nodes	Trichomonas vaginalis G3	XP_001298741.1	2	2
P2E_2nodes	Trichomonas vaginalis G3	XP_001302065.1	2	2
P2E_2nodes	Trichomonas vaginalis G3	XP_001320324.1	2	2
P2E_2nodes	Trichomonas vaginalis G3	XP_001322324.1	2	2
P2E_2nodes	Trichomonas vaginalis G3	XP_001327568.1	2	2
P2E_2nodes	Trichomonas vaginalis G3	XP_001327976.1	2	2
P2E_2nodes	Trichomonas vaginalis G3	XP_001328362.1	2	2
E2E	Giardia lamblia ATCC 50803	XP_001704181.1	1	1
E2E	Giardia lamblia ATCC 50803	XP_001704452.1	1	1
E2E	Giardia lamblia ATCC 50803	XP_001707670.1	1	1
E2E	Giardia lamblia ATCC 50803	XP_001708073.1	1	1
E2E	Giardia lamblia ATCC 50803	XP_001709915.1	1	1
E2E	Entamoeba histolytica HM-1:IMSS	XP_650664.1	1	1
E2E	Entamoeba histolytica HM-1:IMSS	XP_656795.1	1	1
E2E	Entamoeba histolytica HM-1:IMSS	XP_648004.1	1	1
E2E	Entamoeba histolytica HM-1:IMSS	XP_650373.1	1	1
E2E	Entamoeba histolytica HM-1:IMSS	XP_654698.1	1	1
E2E	Entamoeba histolytica HM-1:IMSS	XP_654998.1	1	1
E2E	Leishmania major	XP_001682173.1	1	1
E2E	Leishmania major strain Friedlin	XP_843634.1	1	1
E2E	Cryptosporidium parvum Iowa II	XP_625302.1	1	1
E2E	Cryptosporidium parvum Iowa II	XP_625605.1	1	1
E2E	Trichomonas vaginalis G3	XP_001307133.1	1	1
E2E	Trichomonas vaginalis G3	XP_001327107.1	1	1
E2E	Trichomonas vaginalis G3	XP_001583562.1	1	1
E2E	Trichomonas vaginalis G3	XP_001584037.1	1	1
E2E	Trichomonas vaginalis G3	XP_001316689.1	1	1
E2E	Trichomonas vaginalis G3	XP_001319096.1	1	1
P2E_1node	Trichomonas vaginalis G3	XP_001309329.1	1	1
P2E_1node	Trichomonas vaginalis G3	XP_001329989.1	1	1
P2E_1node	Dictyostelium discoideum AX4	XP_646420.1	1	1
P2E_1node	Trichomonas vaginalis G3	XP_001308730.1	1	1
P2E_1node	Toxoplasma gondii ME49	XP_002364705.1	1	1
P2E_1node	Trichomonas vaginalis G3	XP_001582566.1	1	1
P2E_1node	Dictyostelium discoideum AX4	XP_639157.1	1	1
P2E_1node	Toxoplasma gondii ME49	XP_002366418.1	1	1
P2E_1node	Toxoplasma gondii ME49	XP_002369919.1	1	1
P2E_1node	Toxoplasma gondii ME49	XP_002367118.1	1	1
P2E_1node	Trichomonas vaginalis G3	XP_001302338.1	1	1
P2E_1node	Giardia lamblia ATCC 50803	XP_001709668.1	1	1
P2E_1node	Trichomonas vaginalis G3	XP_001321965.1	1	1
P2E_1node	Dictyostelium discoideum AX4	XP_638574.1	1	1
P2E_1node	Leishmania major strain Friedlin	XP_001686596.1	1	1
P2E_1node	Trichomonas vaginalis G3	XP_001321975.1	1	1
P2E_1node	Dictyostelium discoideum AX4	XP_629517.1	1	1
P2E_1node	Dictyostelium discoideum AX4	XP_638072.1	1	1
P2E_1node	Giardia lamblia ATCC 50803	XP_001707847.1	1	1
P2E_1node	Plasmodium falciparum 3D7	XP_001350618.1	1	1
P2E_1node	Plasmodium vivax SaI-1	XP_001615302.1	1	1
P2E_1node	Giardia lamblia ATCC 50803	XP_001707737.1	1	1
P2E_1node	Giardia lamblia ATCC 50803	XP_001709735.1	1	1
P2E_1node	Trypanosoma brucei TREU927	XP_822720.1	1	1
P2E_1node	Trypanosoma brucei TREU927	XP_845360.1	1	1
P2E_1node	Entamoeba histolytica HM-1:IMSS	XP_656005.1	1	1
P2E_1node	Entamoeba histolytica HM-1:IMSS	XP_650055.1	1	1
P2E_1node	Entamoeba histolytica HM-1:IMSS	XP_650453.1	1	1
P2E_1node	Entamoeba histolytica HM-1:IMSS	XP_652087.1	1	1
P2E_1node	Entamoeba histolytica HM-1:IMSS	XP_656185.1	1	1
P2E_1node	Entamoeba histolytica HM-1:IMSS	XP_656980.1	1	1
P2E_1node	Entamoeba histolytica HM-1:IMSS	XP_657492.1	1	1
P2E_1node	Entamoeba histolytica HM-1:IMSS	XP_657511.1	1	1
P2E_1node	Leishmania major strain Friedlin	XP_001687423.1	1	1
P2E_1node	Leishmania major strain Friedlin	XP_001680900.1	1	1
P2E_1node	Leishmania major strain Friedlin	XP_001684087.1	1	1
P2E_1node	Leishmania major strain Friedlin	XP_001684477.1	1	1
P2E_1node	Dictyostelium discoideum AX4	XP_640119.1	1	1
P2E_1node	Dictyostelium discoideum AX4	XP_637763.1	1	1
P2E_1node	Dictyostelium discoideum AX4	XP_636499.1	1	1
P2E_1node	Dictyostelium discoideum AX4	XP_629427.1	1	1
P2E_1node	Plasmodium yoelii yoelii str. 17XNL	XP_724496.1	1	1
P2E_1node	Cryptosporidium parvum Iowa II	XP_627573.1	1	1
P2E_1node	Trichomonas vaginalis G3	XP_001293713.1	1	1
P2E_1node	Trichomonas vaginalis G3	XP_001300045.1	1	1
P2E_1node	Trichomonas vaginalis G3	XP_001304645.1	1	1
P2E_1node	Trichomonas vaginalis G3	XP_001313482.1	1	1
P2E_1node	Trichomonas vaginalis G3	XP_001308954.1	1	1
P2E_1node	Trichomonas vaginalis G3	XP_001322689.1	1	1
P2E_1node	Trichomonas vaginalis G3	XP_001323199.1	1	1
P2E_1node	Trichomonas vaginalis G3	XP_001329114.1	1	1
P2E_1node	Trichomonas vaginalis G3	XP_001583442.1	1	1
P2E_1node	Toxoplasma gondii ME49	XP_002365950.1	1	1
P2E_1node	Leishmania major strain Friedlin	XP_001686812.1	1	1
P2E_1node	Cryptosporidium parvum Iowa II	XP_625304.1	1	1
P2E_2nodes	Trichomonas vaginalis G3	XP_001313252.1	1	1
P2E_2nodes	Trichomonas vaginalis G3	XP_001323296.1	1	1
P2E_2nodes	Trichomonas vaginalis G3	XP_001330346.1	1	1
P2E_2nodes	Leishmania major strain Friedlin	XP_001685839.1	1	1
P2E_2nodes	Plasmodium yoelii yoelii str. 17XNL	XP_724075.1	1	1
P2E_2nodes	Dictyostelium discoideum AX4	XP_646983.1	1	1
P2E_2nodes	Entamoeba histolytica HM-1:IMSS	XP_656380.2	1	1
P2E_2nodes	Dictyostelium discoideum AX4	XP_637467.1	1	1
P2E_2nodes	Plasmodium yoelii yoelii str. 17XNL	XP_731378.1	1	1
P2E_2nodes	Leishmania major strain Friedlin	XP_001685059.1	1	1
P2E_2nodes	Leishmania major	XP_001685252.1	1	1
P2E_2nodes	Leishmania major strain Friedlin	XP_001680907.1	1	1
P2E_2nodes	Trichomonas vaginalis G3	XP_001310032.1	1	1
P2E_2nodes	Trichomonas vaginalis G3	XP_001311801.1	1	1
P2E_2nodes	Entamoeba histolytica HM-1:IMSS	XP_652839.1	1	1
P2E_2nodes	Dictyostelium discoideum AX4	XP_641339.1	1	1
P2E_2nodes	Trichomonas vaginalis G3	XP_001325053.1	1	1
P2E_2nodes	Cryptosporidium parvum Iowa II	XP_628323.1	1	1
P2E_2nodes	Trichomonas vaginalis G3	XP_001581038.1	1	1
P2E_2nodes	Trichomonas vaginalis G3	XP_001310401.1	1	1
P2E_2nodes	Entamoeba histolytica HM-1:IMSS	XP_652044.1	1	1
P2E_2nodes	Trichomonas vaginalis G3	XP_001582671.1	1	1
P2E_2nodes	Plasmodium vivax SaI-1	XP_001614881.1	1	1
P2E_2nodes	Leishmania major strain Friedlin	XP_001687110.1	1	1
P2E_2nodes	Leishmania major	XP_001682567.1	1	1
P2E_2nodes	Trichomonas vaginalis G3	XP_001295357.1	1	1
P2E_2nodes	Dictyostelium discoideum AX4	XP_643448.1	1	1
P2E_2nodes	Giardia lamblia ATCC 50803	XP_001707536.1	1	1
P2E_2nodes	Trichomonas vaginalis G3	XP_001320703.1	1	1
P2E_2nodes	Dictyostelium discoideum AX4	XP_645442.1	1	1
P2E_2nodes	Entamoeba histolytica HM-1:IMSS	XP_655826.2	1	1
P2E_2nodes	Leishmania major	XP_001683404.1	1	1
P2E_2nodes	Plasmodium falciparum 3D7	XP_001350162.1	1	1
P2E_2nodes	Plasmodium vivax SaI-1	XP_001613260.1	1	1
P2E_2nodes	Giardia lamblia ATCC 50803	XP_001706109.1	1	1
P2E_2nodes	Giardia lamblia ATCC 50803	XP_001706848.1	1	1
P2E_2nodes	Giardia lamblia ATCC 50803	XP_001707670.1	1	1
P2E_2nodes	Giardia lamblia ATCC 50803	XP_001709106.1	1	1
P2E_2nodes	Giardia lamblia ATCC 50803	XP_001709869.1	1	1
P2E_2nodes	Trypanosoma brucei TREU927	XP_828243.1	1	1
P2E_2nodes	Trypanosoma brucei TREU927	XP_843730.1	1	1
P2E_2nodes	Trypanosoma brucei TREU927	XP_843936.1	1	1
P2E_2nodes	Trypanosoma brucei TREU927	XP_844420.1	1	1
P2E_2nodes	Trypanosoma brucei TREU927	XP_845744.1	1	1
P2E_2nodes	Trypanosoma brucei TREU927	XP_846000.1	1	1
P2E_2nodes	Trypanosoma brucei TREU927	XP_846139.1	1	1
P2E_2nodes	Trypanosoma brucei TREU927	XP_847024.1	1	1
P2E_2nodes	Trypanosoma brucei TREU927	XP_847054.1	1	1
P2E_2nodes	Trypanosoma brucei TREU927	XP_847094.1	1	1
P2E_2nodes	Trypanosoma brucei TREU927	XP_827657.1	1	1
P2E_2nodes	Trypanosoma brucei TREU927	XP_823148.1	1	1
P2E_2nodes	Trypanosoma brucei TREU927	XP_001219142.1	1	1
P2E_2nodes	Trypanosoma brucei TREU927	XP_001219175.1	1	1
P2E_2nodes	Encephalitozoon cuniculi GB-M1	NP_597635.1	1	1
P2E_2nodes	Entamoeba histolytica HM-1:IMSS	XP_649612.1	1	1
P2E_2nodes	Entamoeba histolytica HM-1:IMSS	XP_656375.1	1	1
P2E_2nodes	Entamoeba histolytica HM-1:IMSS	XP_648734.2	1	1
P2E_2nodes	Entamoeba histolytica HM-1:IMSS	XP_649067.1	1	1
P2E_2nodes	Entamoeba histolytica HM-1:IMSS	XP_650165.1	1	1
P2E_2nodes	Entamoeba histolytica HM-1:IMSS	XP_650972.1	1	1
P2E_2nodes	Entamoeba histolytica HM-1:IMSS	XP_651004.1	1	1
P2E_2nodes	Entamoeba histolytica HM-1:IMSS	XP_651498.1	1	1
P2E_2nodes	Entamoeba histolytica HM-1:IMSS	XP_651697.1	1	1
P2E_2nodes	Entamoeba histolytica HM-1:IMSS	XP_651699.1	1	1
P2E_2nodes	Entamoeba histolytica HM-1:IMSS	XP_652065.1	1	1
P2E_2nodes	Entamoeba histolytica HM-1:IMSS	XP_652209.1	1	1
P2E_2nodes	Entamoeba histolytica HM-1:IMSS	XP_653060.1	1	1
P2E_2nodes	Entamoeba histolytica HM-1:IMSS	XP_653291.1	1	1
P2E_2nodes	Entamoeba histolytica HM-1:IMSS	XP_653421.1	1	1
P2E_2nodes	Entamoeba histolytica HM-1:IMSS	XP_653570.1	1	1
P2E_2nodes	Entamoeba histolytica HM-1:IMSS	XP_654156.2	1	1
P2E_2nodes	Entamoeba histolytica HM-1:IMSS	XP_654288.1	1	1
P2E_2nodes	Entamoeba histolytica HM-1:IMSS	XP_654665.1	1	1
P2E_2nodes	Entamoeba histolytica HM-1:IMSS	XP_654999.1	1	1
P2E_2nodes	Entamoeba histolytica HM-1:IMSS	XP_655080.2	1	1
P2E_2nodes	Entamoeba histolytica HM-1:IMSS	XP_655177.1	1	1
P2E_2nodes	Entamoeba histolytica HM-1:IMSS	XP_655257.1	1	1
P2E_2nodes	Entamoeba histolytica HM-1:IMSS	XP_655646.1	1	1
P2E_2nodes	Entamoeba histolytica HM-1:IMSS	XP_655888.1	1	1
P2E_2nodes	Entamoeba histolytica HM-1:IMSS	XP_655905.1	1	1
P2E_2nodes	Entamoeba histolytica HM-1:IMSS	XP_656903.1	1	1
P2E_2nodes	Leishmania major	XP_001683387.1	1	1
P2E_2nodes	Leishmania major	XP_001680901.1	1	1
P2E_2nodes	Leishmania major	XP_001683875.1	1	1
P2E_2nodes	Leishmania major	XP_001686853.1	1	1
P2E_2nodes	Leishmania major strain Friedlin	XP_001687362.1	1	1
P2E_2nodes	Leishmania major strain Friedlin	XP_001680880.1	1	1
P2E_2nodes	Leishmania major strain Friedlin	XP_001681749.1	1	1
P2E_2nodes	Leishmania major strain Friedlin	XP_001681987.1	1	1
P2E_2nodes	Leishmania major strain Friedlin	XP_001682274.1	1	1
P2E_2nodes	Leishmania major strain Friedlin	XP_001683350.1	1	1
P2E_2nodes	Leishmania major strain Friedlin	XP_001684278.1	1	1
P2E_2nodes	Leishmania major strain Friedlin	XP_001684536.1	1	1
P2E_2nodes	Leishmania major strain Friedlin	XP_001684577.1	1	1
P2E_2nodes	Leishmania major strain Friedlin	XP_001684814.1	1	1
P2E_2nodes	Leishmania major strain Friedlin	XP_001684836.1	1	1
P2E_2nodes	Leishmania major strain Friedlin	XP_001684905.1	1	1
P2E_2nodes	Leishmania major strain Friedlin	XP_001685041.1	1	1
P2E_2nodes	Leishmania major strain Friedlin	XP_001685296.1	1	1
P2E_2nodes	Leishmania major strain Friedlin	XP_001685791.1	1	1
P2E_2nodes	Leishmania major strain Friedlin	XP_001685796.1	1	1
P2E_2nodes	Leishmania major strain Friedlin	XP_001685853.1	1	1
P2E_2nodes	Leishmania major strain Friedlin	XP_001686016.1	1	1
P2E_2nodes	Leishmania major strain Friedlin	XP_001686339.1	1	1
P2E_2nodes	Leishmania major strain Friedlin	XP_001686389.1	1	1
P2E_2nodes	Leishmania major strain Friedlin	XP_001686575.1	1	1
P2E_2nodes	Leishmania major strain Friedlin	XP_001686782.1	1	1
P2E_2nodes	Leishmania major strain Friedlin	XP_001687130.1	1	1
P2E_2nodes	Leishmania major strain Friedlin	XP_001687164.1	1	1
P2E_2nodes	Dictyostelium discoideum AX4	XP_647255.1	1	1
P2E_2nodes	Dictyostelium discoideum AX4	XP_647341.1	1	1
P2E_2nodes	Dictyostelium discoideum AX4	XP_646978.1	1	1
P2E_2nodes	Dictyostelium discoideum AX4	XP_646598.1	1	1
P2E_2nodes	Dictyostelium discoideum AX4	XP_645397.1	1	1
P2E_2nodes	Dictyostelium discoideum AX4	XP_643917.1	1	1
P2E_2nodes	Dictyostelium discoideum AX4	XP_644044.1	1	1
P2E_2nodes	Dictyostelium discoideum AX4	XP_002649169.1	1	1
P2E_2nodes	Dictyostelium discoideum AX4	XP_641017.1	1	1
P2E_2nodes	Dictyostelium discoideum AX4	XP_640717.1	1	1
P2E_2nodes	Dictyostelium discoideum AX4	XP_640103.1	1	1
P2E_2nodes	Dictyostelium discoideum AX4	XP_639375.1	1	1
P2E_2nodes	Dictyostelium discoideum AX4	XP_639376.1	1	1
P2E_2nodes	Dictyostelium discoideum AX4	XP_638841.1	1	1
P2E_2nodes	Dictyostelium discoideum AX4	XP_638586.1	1	1
P2E_2nodes	Dictyostelium discoideum AX4	XP_638147.1	1	1
P2E_2nodes	Dictyostelium discoideum AX4	XP_638042.1	1	1
P2E_2nodes	Dictyostelium discoideum AX4	XP_637719.1	1	1
P2E_2nodes	Dictyostelium discoideum AX4	XP_637502.1	1	1
P2E_2nodes	Dictyostelium discoideum AX4	XP_636331.1	1	1
P2E_2nodes	Dictyostelium discoideum AX4	XP_635556.1	1	1
P2E_2nodes	Dictyostelium discoideum AX4	XP_629602.1	1	1
P2E_2nodes	Dictyostelium discoideum AX4	XP_629205.1	1	1
P2E_2nodes	Dictyostelium discoideum AX4	XP_628903.1	1	1
P2E_2nodes	Plasmodium yoelii yoelii str. 17XNL	XP_726051.1	1	1
P2E_2nodes	Plasmodium yoelii yoelii str. 17XNL	XP_728635.1	1	1
P2E_2nodes	Plasmodium yoelii yoelii str. 17XNL	XP_728775.1	1	1
P2E_2nodes	Plasmodium yoelii yoelii str. 17XNL	XP_728783.1	1	1
P2E_2nodes	Cryptosporidium parvum Iowa II	XP_626252.1	1	1
P2E_2nodes	Cryptosporidium parvum Iowa II	XP_627419.1	1	1
P2E_2nodes	Cryptosporidium parvum Iowa II	XP_625421.1	1	1
P2E_2nodes	Trichomonas vaginalis G3	XP_001299401.1	1	1
P2E_2nodes	Trichomonas vaginalis G3	XP_001302201.1	1	1
P2E_2nodes	Trichomonas vaginalis G3	XP_001304924.1	1	1
P2E_2nodes	Trichomonas vaginalis G3	XP_001307935.1	1	1
P2E_2nodes	Trichomonas vaginalis G3	XP_001307936.1	1	1
P2E_2nodes	Trichomonas vaginalis G3	XP_001307942.1	1	1
P2E_2nodes	Trichomonas vaginalis G3	XP_001307943.1	1	1
P2E_2nodes	Trichomonas vaginalis G3	XP_001307946.1	1	1
P2E_2nodes	Trichomonas vaginalis G3	XP_001307952.1	1	1
P2E_2nodes	Trichomonas vaginalis G3	XP_001312818.1	1	1
P2E_2nodes	Trichomonas vaginalis G3	XP_001313452.1	1	1
P2E_2nodes	Trichomonas vaginalis G3	XP_001313458.1	1	1
P2E_2nodes	Trichomonas vaginalis G3	XP_001315888.1	1	1
P2E_2nodes	Trichomonas vaginalis G3	XP_001316224.1	1	1
P2E_2nodes	Trichomonas vaginalis G3	XP_001316278.1	1	1
P2E_2nodes	Trichomonas vaginalis G3	XP_001320207.1	1	1
P2E_2nodes	Trichomonas vaginalis G3	XP_001329100.1	1	1
P2E_2nodes	Trichomonas vaginalis G3	XP_001579672.1	1	1
P2E_2nodes	Trichomonas vaginalis G3	XP_001580988.1	1	1
P2E_2nodes	Trichomonas vaginalis G3	XP_001301892.1	1	1
P2E_2nodes	Trichomonas vaginalis G3	XP_001302043.1	1	1
P2E_2nodes	Trichomonas vaginalis G3	XP_001307274.1	1	1
P2E_2nodes	Trichomonas vaginalis G3	XP_001307937.1	1	1
P2E_2nodes	Trichomonas vaginalis G3	XP_001307956.1	1	1
P2E_2nodes	Trichomonas vaginalis G3	XP_001307960.1	1	1
P2E_2nodes	Trichomonas vaginalis G3	XP_001308218.1	1	1
P2E_2nodes	Trichomonas vaginalis G3	XP_001309866.1	1	1
P2E_2nodes	Trichomonas vaginalis G3	XP_001310705.1	1	1
P2E_2nodes	Trichomonas vaginalis G3	XP_001314405.1	1	1
P2E_2nodes	Trichomonas vaginalis G3	XP_001330618.1	1	1
P2E_2nodes	Trichomonas vaginalis G3	XP_001320377.1	1	1
P2E_2nodes	Trichomonas vaginalis G3	XP_001325131.1	1	1
P2E_2nodes	Trichomonas vaginalis G3	XP_001325291.1	1	1
P2E_2nodes	Trichomonas vaginalis G3	XP_001325565.1	1	1
P2E_2nodes	Trichomonas vaginalis G3	XP_001326490.1	1	1
P2E_2nodes	Trichomonas vaginalis G3	XP_001327002.1	1	1
P2E_2nodes	Trichomonas vaginalis G3	XP_001327447.1	1	1
P2E_2nodes	Trichomonas vaginalis G3	XP_001329597.1	1	1
P2E_2nodes	Trichomonas vaginalis G3	XP_001578953.1	1	1
P2E_2nodes	Trichomonas vaginalis G3	XP_001579287.1	1	1
P2E_2nodes	Trichomonas vaginalis G3	XP_001583076.1	1	1
P2E_2nodes	Toxoplasma gondii ME49	XP_002368713.1	1	1
P2E_2nodes	Toxoplasma gondii ME49	XP_002367616.1	1	1
P2E_2nodes	Toxoplasma gondii ME49	XP_002366867.1	1	1
P2E_2nodes	Toxoplasma gondii ME49	XP_002369289.1	1	1
P2E_2nodes	Toxoplasma gondii ME49	XP_002371464.1	1	1
P2E_2nodes	Toxoplasma gondii ME49	XP_002369463.1	1	1

## Sheet: Counts
			Category	Counts
			1 copy	263
Count of Number of estimated paralogues*			2 copies	71
Row Labels	Total		3 copies	22
1	263		4 copies	12
2	71		5 copies	6
3	22		6 copies	1
4	12		7 copies	3
5	6		8 copies	5
6	1		10 copies	1
7	3		11 copies	2
8	5		12 copies	2
10	1		14 copies	2
11	2		16 copies	1
12	2		29 copies	1
14	2		35 copies	1
16	1		262 copies	1
29	1		1283 copies	1
35	1
262	1
1283	1	132
(blank)
Grand Total	395

## Sheet: Sheet2
				Number LGT	Counts
				1	298
Count of Number of estimated paralogues*				2	60
Row Labels	Total			3	24
1	298			≥2	14
2	60			4	10
3	24			5	6
4	10			8	6
5	6			7	4
6	2			≥4	4
7	4			6	2
8	6			11	2
9	1			12	2
11	2			14	2
12	2			≥11	2
14	2			9	1
16	1			16	1
27	1			27	1
29	1			29	1
35	1			35	1
262	1			262	1
1864	1			1864	1
≥1	1			≥1	1
≥10	1			≥10	1
≥11	2			≥1283	1
≥1283	1			≥15	1
≥15	1			≥2110	1
≥2	14			≥3	1
≥2110	1			≥51	1
≥3	1			≥8	1
≥4	4
≥51	1
≥8	1
(blank)
Grand Total	451

## Sheet: 4Tables
LGT type	Query taxa	Query RefSeq accession	Number of estimated paralogues*
P2E_2nodes	Entamoeba histolytica HM-1:IMSS	XP_651815.1	≥4
No_tree	Trichomonas vaginalis G3	XP_001580264.1	≥51
P2E_2nodes	Trichomonas vaginalis G3	XP_001306707.1	≥4
No_tree	Dictyostelium discoideum AX4	XP_646731.1	≥4
P2E_2nodes	Leishmania major	XP_822272.1	≥3
P2E_2nodes	Trichomonas vaginalis G3	XP_001584430.1	≥2
P2E_2nodes	Dictyostelium discoideum AX4	XP_645041.1	≥2
No_tree	Trichomonas vaginalis G3	XP_001294723.1	≥2110
P2E_2nodes	Leishmania major strain Friedlin	XP_001684416.1	≥2
P2E_2nodes	Leishmania major	XP_001683423.1	≥2
P2E_2nodes	Leishmania major strain Friedlin	XP_001681753.1	≥2
P2E_2nodes	Dictyostelium discoideum AX4	XP_641300.1	≥2
P2E_2nodes	Leishmania major strain Friedlin	XP_001681461.1	≥2
P2E_2nodes	Trichomonas vaginalis G3	XP_001321311.1	≥1283
P2E_2nodes	Trichomonas vaginalis G3	XP_001306702.1	≥11
P2E_2nodes	Trichomonas vaginalis G3	XP_001303632.1	≥10
P2E_2nodes	Trichomonas vaginalis G3	XP_001324287.1	262
P2E_2nodes	Trichomonas vaginalis G3	XP_001579050.1	35
P2E_2nodes	Trichomonas vaginalis G3	XP_001301668.1	29
P2E_2nodes	Dictyostelium discoideum AX4	XP_646050.1	16
P2E_2nodes	Trichomonas vaginalis G3	XP_001302090.1	14
P2E_2nodes	Dictyostelium discoideum AX4	XP_629676.1	12
No_tree	Trichomonas vaginalis G3	XP_001579816.1	≥15
P2E_2nodes	Entamoeba histolytica HM-1:IMSS	XP_652912.1	12
No_tree	Trichomonas vaginalis G3	XP_001315443.1	≥11
P2E_2nodes	Dictyostelium discoideum AX4	XP_646086.1	11
P2E_2nodes	Trichomonas vaginalis G3	XP_001324859.1	8
No_tree	Encephalitozoon cuniculi GB-M1	NP_586323.1	≥1
No_tree	Trypanosoma cruzi strain CL Brener	XP_813731.1	1864
P2E_2nodes	Trypanosoma brucei TREU927	XP_846303.1	8
P2E_2nodes	Trichomonas vaginalis G3	XP_001285086.1	7
P2E_2nodes	Trichomonas vaginalis G3	XP_001305004.1	6
No_tree	Dictyostelium discoideum AX4	XP_646049.1	27
P2E_2nodes	Dictyostelium discoideum AX4	XP_640566.1	5
P2E_2nodes	Dictyostelium discoideum AX4	XP_636850.1	5
P2E_2nodes	Trichomonas vaginalis G3	XP_001316524.1	5
P2E_2nodes	Entamoeba histolytica HM-1:IMSS	XP_650850.1	4
P2E_2nodes	Trichomonas vaginalis G3	XP_001276902.1	4
No_tree	Trichomonas vaginalis G3	XP_001322994.1	11
P2E_2nodes	Dictyostelium discoideum AX4	XP_642591.1	4
No_tree	Trichomonas vaginalis G3	XP_001317880.1	9
P2E_2nodes	Trichomonas vaginalis G3	XP_001313313.1	4
No_tree	Trichomonas vaginalis G3	XP_001293348.1	8
No_tree	Trichomonas vaginalis G3	XP_001323172.1	8
P2E_2nodes	Trichomonas vaginalis G3	XP_001318849.1	4
P2E_2nodes	Trichomonas vaginalis G3	XP_001294330.1	4
P2E_2nodes	Trichomonas vaginalis G3	XP_001300299.1	4
P2E_2nodes	Dictyostelium discoideum AX4	XP_636690.1	3
No_tree	Trichomonas vaginalis G3	XP_001306620.1	7
P2E_2nodes	Leishmania major strain Friedlin	XP_001681964.1	3
P2E_2nodes	Trichomonas vaginalis G3	XP_001316257.1	3
No_tree	Dictyostelium discoideum AX4	XP_643809.1	6
P2E_2nodes	Trichomonas vaginalis G3	XP_001323014.1	3
P2E_2nodes	Trichomonas vaginalis G3	XP_001579117.1	3
P2E_2nodes	Trichomonas vaginalis G3	XP_001309751.1	3
P2E_2nodes	Dictyostelium discoideum AX4	XP_642725.1	3
P2E_2nodes	Trichomonas vaginalis G3	XP_001305824.1	3
P2E_2nodes	Trichomonas vaginalis G3	XP_001322711.1	3
P2E_2nodes	Trichomonas vaginalis G3	XP_001327422.1	3
P2E_2nodes	Trichomonas vaginalis G3	XP_001302496.1	3
P2E_2nodes	Trichomonas vaginalis G3	XP_001307242.1	3
No_tree	Trichomonas vaginalis G3	XP_001304525.1	4
P2E_2nodes	Trichomonas vaginalis G3	XP_001307357.1	3
P2E_2nodes	Trichomonas vaginalis G3	XP_001319335.1	3
P2E_2nodes	Trichomonas vaginalis G3	XP_001316088.1	2
P2E_2nodes	Trichomonas vaginalis G3	XP_001319692.1	2
P2E_2nodes	Trichomonas vaginalis G3	XP_001320621.1	2
P2E_2nodes	Trichomonas vaginalis G3	XP_001306442.1	2
P2E_2nodes	Trypanosoma cruzi strain CL Brener	XP_821790.1	2
P2E_2nodes	Dictyostelium discoideum AX4	XP_635239.1	2
P2E_2nodes	Toxoplasma gondii ME49	XP_002366295.1	2
No_tree	Dictyostelium discoideum AX4	XP_638892.1	3
No_tree	Trichomonas vaginalis G3	XP_001276914.1	3
No_tree	Trichomonas vaginalis G3	XP_001582618.1	3
P2E_2nodes	Trichomonas vaginalis G3	XP_001321629.1	2
P2E_2nodes	Trichomonas vaginalis G3	XP_001311981.1	2
P2E_2nodes	Entamoeba histolytica HM-1:IMSS	XP_656373.1	2
P2E_2nodes	Entamoeba histolytica HM-1:IMSS	XP_649873.2	2
P2E_2nodes	Dictyostelium discoideum AX4	XP_647036.1	2
P2E_2nodes	Entamoeba histolytica HM-1:IMSS	XP_656821.2	2
P2E_2nodes	Entamoeba histolytica HM-1:IMSS	XP_651923.2	2
P2E_2nodes	Entamoeba histolytica HM-1:IMSS	XP_655383.1	2
P2E_2nodes	Trichomonas vaginalis G3	XP_001307232.1	2
P2E_2nodes	Leishmania major strain Friedlin	XP_001685267.1	2
P2E_2nodes	Giardia lamblia ATCC 50803	XP_001706932.1	2
P2E_2nodes	Giardia lamblia ATCC 50803	XP_001707931.1	2
P2E_2nodes	Entamoeba histolytica HM-1:IMSS	XP_648590.1	2
P2E_2nodes	Entamoeba histolytica HM-1:IMSS	XP_655200.1	2
P2E_2nodes	Dictyostelium discoideum AX4	XP_645046.1	2
P2E_2nodes	Dictyostelium discoideum AX4	XP_644699.1	2
P2E_2nodes	Dictyostelium discoideum AX4	XP_644739.1	2
P2E_2nodes	Dictyostelium discoideum AX4	XP_636504.1	2
P2E_2nodes	Trypanosoma cruzi strain CL Brener	XP_803162.1	2
P2E_2nodes	Trypanosoma cruzi strain CL Brener	XP_809539.1	2
P2E_2nodes	Trichomonas vaginalis G3	XP_001298740.1	2
P2E_2nodes	Trichomonas vaginalis G3	XP_001313279.1	2
P2E_2nodes	Trichomonas vaginalis G3	XP_001315078.1	2
P2E_2nodes	Trichomonas vaginalis G3	XP_001317907.1	2
P2E_2nodes	Trichomonas vaginalis G3	XP_001318930.1	2
No_tree	Leishmania major strain Friedlin	XP_001687333.1	2
No_tree	Trypanosoma cruzi strain CL Brener	XP_809746.1	2
No_tree	Trichomonas vaginalis G3	XP_001580602.1	2
P2E_2nodes	Trichomonas vaginalis G3	XP_001320437.1	2
P2E_2nodes	Trichomonas vaginalis G3	XP_001321964.1	2
P2E_2nodes	Trichomonas vaginalis G3	XP_001324349.1	2
P2E_2nodes	Trichomonas vaginalis G3	XP_001298741.1	2
P2E_2nodes	Trichomonas vaginalis G3	XP_001302065.1	2
P2E_2nodes	Trichomonas vaginalis G3	XP_001320324.1	2
P2E_2nodes	Trichomonas vaginalis G3	XP_001322324.1	2
P2E_2nodes	Trichomonas vaginalis G3	XP_001327568.1	2
P2E_2nodes	Trichomonas vaginalis G3	XP_001327976.1	2
P2E_2nodes	Trichomonas vaginalis G3	XP_001328362.1	2
P2E_2nodes	Trichomonas vaginalis G3	XP_001313252.1	1
P2E_2nodes	Trichomonas vaginalis G3	XP_001323296.1	1
P2E_2nodes	Trichomonas vaginalis G3	XP_001330346.1	1
P2E_2nodes	Leishmania major strain Friedlin	XP_001685839.1	1
P2E_2nodes	Plasmodium yoelii yoelii str. 17XNL	XP_724075.1	1
P2E_2nodes	Dictyostelium discoideum AX4	XP_646983.1	1
P2E_2nodes	Entamoeba histolytica HM-1:IMSS	XP_656380.2	1
P2E_2nodes	Dictyostelium discoideum AX4	XP_637467.1	1
P2E_2nodes	Plasmodium yoelii yoelii str. 17XNL	XP_731378.1	1
P2E_2nodes	Leishmania major strain Friedlin	XP_001685059.1	1
P2E_2nodes	Leishmania major	XP_001685252.1	1
P2E_2nodes	Leishmania major strain Friedlin	XP_001680907.1	1
P2E_2nodes	Trichomonas vaginalis G3	XP_001310032.1	1
P2E_2nodes	Trichomonas vaginalis G3	XP_001311801.1	1
P2E_2nodes	Entamoeba histolytica HM-1:IMSS	XP_652839.1	1
P2E_2nodes	Dictyostelium discoideum AX4	XP_641339.1	1
P2E_2nodes	Trichomonas vaginalis G3	XP_001325053.1	1
P2E_2nodes	Cryptosporidium parvum Iowa II	XP_628323.1	1
P2E_2nodes	Trichomonas vaginalis G3	XP_001581038.1	1
P2E_2nodes	Trichomonas vaginalis G3	XP_001310401.1	1
P2E_2nodes	Entamoeba histolytica HM-1:IMSS	XP_652044.1	1
P2E_2nodes	Trichomonas vaginalis G3	XP_001582671.1	1
P2E_2nodes	Plasmodium vivax SaI-1	XP_001614881.1	1
P2E_2nodes	Leishmania major strain Friedlin	XP_001687110.1	1
P2E_2nodes	Leishmania major	XP_001682567.1	1
P2E_2nodes	Trichomonas vaginalis G3	XP_001295357.1	1
P2E_2nodes	Dictyostelium discoideum AX4	XP_643448.1	1
P2E_2nodes	Giardia lamblia ATCC 50803	XP_001707536.1	1
P2E_2nodes	Trichomonas vaginalis G3	XP_001320703.1	1
P2E_2nodes	Dictyostelium discoideum AX4	XP_645442.1	1
P2E_2nodes	Entamoeba histolytica HM-1:IMSS	XP_655826.2	1
P2E_2nodes	Leishmania major	XP_001683404.1	1
P2E_2nodes	Plasmodium falciparum 3D7	XP_001350162.1	1
P2E_2nodes	Plasmodium vivax SaI-1	XP_001613260.1	1
P2E_2nodes	Giardia lamblia ATCC 50803	XP_001706109.1	1
P2E_2nodes	Giardia lamblia ATCC 50803	XP_001706848.1	1
P2E_2nodes	Giardia lamblia ATCC 50803	XP_001707670.1	1
P2E_2nodes	Giardia lamblia ATCC 50803	XP_001709106.1	1
P2E_2nodes	Giardia lamblia ATCC 50803	XP_001709869.1	1
P2E_2nodes	Trypanosoma brucei TREU927	XP_828243.1	1
P2E_2nodes	Trypanosoma brucei TREU927	XP_843730.1	1
P2E_2nodes	Trypanosoma brucei TREU927	XP_843936.1	1
P2E_2nodes	Trypanosoma brucei TREU927	XP_844420.1	1
P2E_2nodes	Trypanosoma brucei TREU927	XP_845744.1	1
P2E_2nodes	Trypanosoma brucei TREU927	XP_846000.1	1
P2E_2nodes	Trypanosoma brucei TREU927	XP_846139.1	1
P2E_2nodes	Trypanosoma brucei TREU927	XP_847024.1	1
P2E_2nodes	Trypanosoma brucei TREU927	XP_847054.1	1
P2E_2nodes	Trypanosoma brucei TREU927	XP_847094.1	1
P2E_2nodes	Trypanosoma brucei TREU927	XP_827657.1	1
P2E_2nodes	Trypanosoma brucei TREU927	XP_823148.1	1
P2E_2nodes	Trypanosoma brucei TREU927	XP_001219142.1	1
P2E_2nodes	Trypanosoma brucei TREU927	XP_001219175.1	1
P2E_2nodes	Encephalitozoon cuniculi GB-M1	NP_597635.1	1
P2E_2nodes	Entamoeba histolytica HM-1:IMSS	XP_649612.1	1
P2E_2nodes	Entamoeba histolytica HM-1:IMSS	XP_656375.1	1
P2E_2nodes	Entamoeba histolytica HM-1:IMSS	XP_648734.2	1
P2E_2nodes	Entamoeba histolytica HM-1:IMSS	XP_649067.1	1
P2E_2nodes	Entamoeba histolytica HM-1:IMSS	XP_650165.1	1
P2E_2nodes	Entamoeba histolytica HM-1:IMSS	XP_650972.1	1
P2E_2nodes	Entamoeba histolytica HM-1:IMSS	XP_651004.1	1
P2E_2nodes	Entamoeba histolytica HM-1:IMSS	XP_651498.1	1
No_tree	Giardia lamblia ATCC 50803	XP_001707402.1	1
No_tree	Trypanosoma brucei TREU927	XP_843897.1	1
No_tree	Trypanosoma brucei TREU927	XP_828547.1	1
No_tree	Leishmania major	XP_001681805.1	1
No_tree	Leishmania major	XP_001685167.1	1
No_tree	Leishmania major strain Friedlin	XP_001681192.1	1
No_tree	Leishmania major strain Friedlin	XP_001684345.1	1
No_tree	Leishmania major strain Friedlin	XP_001685856.1	1
No_tree	Leishmania major strain Friedlin	XP_001687065.1	1
No_tree	Dictyostelium discoideum AX4	XP_645347.1	1
No_tree	Dictyostelium discoideum AX4	XP_644904.1	1
No_tree	Dictyostelium discoideum AX4	XP_644372.1	1
No_tree	Dictyostelium discoideum AX4	XP_644129.1	1
No_tree	Dictyostelium discoideum AX4	XP_641891.1	1
No_tree	Dictyostelium discoideum AX4	XP_641315.1	1
No_tree	Dictyostelium discoideum AX4	XP_641044.1	1
No_tree	Dictyostelium discoideum AX4	XP_639123.1	1
No_tree	Dictyostelium discoideum AX4	XP_629576.1	1
No_tree	Plasmodium yoelii yoelii str. 17XNL	XP_728721.1	1
No_tree	Plasmodium yoelii yoelii str. 17XNL	XP_728677.1	1
No_tree	Plasmodium yoelii yoelii str. 17XNL	XP_728681.1	1
No_tree	Plasmodium yoelii yoelii str. 17XNL	XP_728755.1	1
No_tree	Trichomonas vaginalis G3	XP_001323215.1	1
No_tree	Trichomonas vaginalis G3	XP_001296212.1	1
No_tree	Trichomonas vaginalis G3	XP_001307945.1	1
No_tree	Trichomonas vaginalis G3	XP_001308187.1	1
No_tree	Trichomonas vaginalis G3	XP_001310587.1	1
No_tree	Trichomonas vaginalis G3	XP_001315523.1	1
No_tree	Trichomonas vaginalis G3	XP_001316819.1	1
No_tree	Trichomonas vaginalis G3	XP_001325718.1	1
No_tree	Trichomonas vaginalis G3	XP_001580573.1	1
No_tree	Trichomonas vaginalis G3	XP_001583664.1	1
No_tree	Toxoplasma gondii ME49	XP_002368087.1	1
No_tree	Toxoplasma gondii ME49	XP_002369288.1	1
No_tree	Toxoplasma gondii ME49	XP_002366600.1	1
P2E_2nodes	Entamoeba histolytica HM-1:IMSS	XP_651697.1	1
P2E_2nodes	Entamoeba histolytica HM-1:IMSS	XP_651699.1	1
P2E_2nodes	Entamoeba histolytica HM-1:IMSS	XP_652065.1	1
P2E_2nodes	Entamoeba histolytica HM-1:IMSS	XP_652209.1	1
P2E_2nodes	Entamoeba histolytica HM-1:IMSS	XP_653060.1	1
P2E_2nodes	Entamoeba histolytica HM-1:IMSS	XP_653291.1	1
P2E_2nodes	Entamoeba histolytica HM-1:IMSS	XP_653421.1	1
P2E_2nodes	Entamoeba histolytica HM-1:IMSS	XP_653570.1	1
P2E_2nodes	Entamoeba histolytica HM-1:IMSS	XP_654156.2	1
P2E_2nodes	Entamoeba histolytica HM-1:IMSS	XP_654288.1	1
P2E_2nodes	Entamoeba histolytica HM-1:IMSS	XP_654665.1	1
P2E_2nodes	Entamoeba histolytica HM-1:IMSS	XP_654999.1	1
P2E_2nodes	Entamoeba histolytica HM-1:IMSS	XP_655080.2	1
P2E_2nodes	Entamoeba histolytica HM-1:IMSS	XP_655177.1	1
P2E_2nodes	Entamoeba histolytica HM-1:IMSS	XP_655257.1	1
P2E_2nodes	Entamoeba histolytica HM-1:IMSS	XP_655646.1	1
P2E_2nodes	Entamoeba histolytica HM-1:IMSS	XP_655888.1	1
P2E_2nodes	Entamoeba histolytica HM-1:IMSS	XP_655905.1	1
P2E_2nodes	Entamoeba histolytica HM-1:IMSS	XP_656903.1	1
P2E_2nodes	Leishmania major	XP_001683387.1	1
P2E_2nodes	Leishmania major	XP_001680901.1	1
P2E_2nodes	Leishmania major	XP_001683875.1	1
P2E_2nodes	Leishmania major	XP_001686853.1	1
P2E_2nodes	Leishmania major strain Friedlin	XP_001687362.1	1
P2E_2nodes	Leishmania major strain Friedlin	XP_001680880.1	1
P2E_2nodes	Leishmania major strain Friedlin	XP_001681749.1	1
P2E_2nodes	Leishmania major strain Friedlin	XP_001681987.1	1
P2E_2nodes	Leishmania major strain Friedlin	XP_001682274.1	1
P2E_2nodes	Leishmania major strain Friedlin	XP_001683350.1	1
P2E_2nodes	Leishmania major strain Friedlin	XP_001684278.1	1
P2E_2nodes	Leishmania major strain Friedlin	XP_001684536.1	1
P2E_2nodes	Leishmania major strain Friedlin	XP_001684577.1	1
P2E_2nodes	Leishmania major strain Friedlin	XP_001684814.1	1
P2E_2nodes	Leishmania major strain Friedlin	XP_001684836.1	1
P2E_2nodes	Leishmania major strain Friedlin	XP_001684905.1	1
P2E_2nodes	Leishmania major strain Friedlin	XP_001685041.1	1
P2E_2nodes	Leishmania major strain Friedlin	XP_001685296.1	1
P2E_2nodes	Leishmania major strain Friedlin	XP_001685791.1	1
P2E_2nodes	Leishmania major strain Friedlin	XP_001685796.1	1
P2E_2nodes	Leishmania major strain Friedlin	XP_001685853.1	1
P2E_2nodes	Leishmania major strain Friedlin	XP_001686016.1	1
P2E_2nodes	Leishmania major strain Friedlin	XP_001686339.1	1
P2E_2nodes	Leishmania major strain Friedlin	XP_001686389.1	1
P2E_2nodes	Leishmania major strain Friedlin	XP_001686575.1	1
P2E_2nodes	Leishmania major strain Friedlin	XP_001686782.1	1
P2E_2nodes	Leishmania major strain Friedlin	XP_001687130.1	1
P2E_2nodes	Leishmania major strain Friedlin	XP_001687164.1	1
P2E_2nodes	Dictyostelium discoideum AX4	XP_647255.1	1
P2E_2nodes	Dictyostelium discoideum AX4	XP_647341.1	1
P2E_2nodes	Dictyostelium discoideum AX4	XP_646978.1	1
P2E_2nodes	Dictyostelium discoideum AX4	XP_646598.1	1
P2E_2nodes	Dictyostelium discoideum AX4	XP_645397.1	1
P2E_2nodes	Dictyostelium discoideum AX4	XP_643917.1	1
P2E_2nodes	Dictyostelium discoideum AX4	XP_644044.1	1
P2E_2nodes	Dictyostelium discoideum AX4	XP_002649169.1	1
P2E_2nodes	Dictyostelium discoideum AX4	XP_641017.1	1
P2E_2nodes	Dictyostelium discoideum AX4	XP_640717.1	1
P2E_2nodes	Dictyostelium discoideum AX4	XP_640103.1	1
P2E_2nodes	Dictyostelium discoideum AX4	XP_639375.1	1
P2E_2nodes	Dictyostelium discoideum AX4	XP_639376.1	1
P2E_2nodes	Dictyostelium discoideum AX4	XP_638841.1	1
P2E_2nodes	Dictyostelium discoideum AX4	XP_638586.1	1
P2E_2nodes	Dictyostelium discoideum AX4	XP_638147.1	1
P2E_2nodes	Dictyostelium discoideum AX4	XP_638042.1	1
P2E_2nodes	Dictyostelium discoideum AX4	XP_637719.1	1
P2E_2nodes	Dictyostelium discoideum AX4	XP_637502.1	1
P2E_2nodes	Dictyostelium discoideum AX4	XP_636331.1	1
P2E_2nodes	Dictyostelium discoideum AX4	XP_635556.1	1
P2E_2nodes	Dictyostelium discoideum AX4	XP_629602.1	1
P2E_2nodes	Dictyostelium discoideum AX4	XP_629205.1	1
P2E_2nodes	Dictyostelium discoideum AX4	XP_628903.1	1
P2E_2nodes	Plasmodium yoelii yoelii str. 17XNL	XP_726051.1	1
P2E_2nodes	Plasmodium yoelii yoelii str. 17XNL	XP_728635.1	1
P2E_2nodes	Plasmodium yoelii yoelii str. 17XNL	XP_728775.1	1
P2E_2nodes	Plasmodium yoelii yoelii str. 17XNL	XP_728783.1	1
P2E_2nodes	Cryptosporidium parvum Iowa II	XP_626252.1	1
P2E_2nodes	Cryptosporidium parvum Iowa II	XP_627419.1	1
P2E_2nodes	Cryptosporidium parvum Iowa II	XP_625421.1	1
P2E_2nodes	Trichomonas vaginalis G3	XP_001299401.1	1
P2E_2nodes	Trichomonas vaginalis G3	XP_001302201.1	1
P2E_2nodes	Trichomonas vaginalis G3	XP_001304924.1	1
P2E_2nodes	Trichomonas vaginalis G3	XP_001307935.1	1
P2E_2nodes	Trichomonas vaginalis G3	XP_001307936.1	1
P2E_2nodes	Trichomonas vaginalis G3	XP_001307942.1	1
P2E_2nodes	Trichomonas vaginalis G3	XP_001307943.1	1
P2E_2nodes	Trichomonas vaginalis G3	XP_001307946.1	1
P2E_2nodes	Trichomonas vaginalis G3	XP_001307952.1	1
P2E_2nodes	Trichomonas vaginalis G3	XP_001312818.1	1
P2E_2nodes	Trichomonas vaginalis G3	XP_001313452.1	1
P2E_2nodes	Trichomonas vaginalis G3	XP_001313458.1	1
P2E_2nodes	Trichomonas vaginalis G3	XP_001315888.1	1
P2E_2nodes	Trichomonas vaginalis G3	XP_001316224.1	1
P2E_2nodes	Trichomonas vaginalis G3	XP_001316278.1	1
P2E_2nodes	Trichomonas vaginalis G3	XP_001320207.1	1
P2E_2nodes	Trichomonas vaginalis G3	XP_001329100.1	1
P2E_2nodes	Trichomonas vaginalis G3	XP_001579672.1	1
P2E_2nodes	Trichomonas vaginalis G3	XP_001580988.1	1
P2E_2nodes	Trichomonas vaginalis G3	XP_001301892.1	1
P2E_2nodes	Trichomonas vaginalis G3	XP_001302043.1	1
P2E_2nodes	Trichomonas vaginalis G3	XP_001307274.1	1
P2E_2nodes	Trichomonas vaginalis G3	XP_001307937.1	1
P2E_2nodes	Trichomonas vaginalis G3	XP_001307956.1	1
P2E_2nodes	Trichomonas vaginalis G3	XP_001307960.1	1
P2E_2nodes	Trichomonas vaginalis G3	XP_001308218.1	1
P2E_2nodes	Trichomonas vaginalis G3	XP_001309866.1	1
P2E_2nodes	Trichomonas vaginalis G3	XP_001310705.1	1
P2E_2nodes	Trichomonas vaginalis G3	XP_001314405.1	1
P2E_2nodes	Trichomonas vaginalis G3	XP_001330618.1	1
P2E_2nodes	Trichomonas vaginalis G3	XP_001320377.1	1
P2E_2nodes	Trichomonas vaginalis G3	XP_001325131.1	1
P2E_2nodes	Trichomonas vaginalis G3	XP_001325291.1	1
P2E_2nodes	Trichomonas vaginalis G3	XP_001325565.1	1
P2E_2nodes	Trichomonas vaginalis G3	XP_001326490.1	1
P2E_2nodes	Trichomonas vaginalis G3	XP_001327002.1	1
P2E_2nodes	Trichomonas vaginalis G3	XP_001327447.1	1
P2E_2nodes	Trichomonas vaginalis G3	XP_001329597.1	1
P2E_2nodes	Trichomonas vaginalis G3	XP_001578953.1	1
P2E_2nodes	Trichomonas vaginalis G3	XP_001579287.1	1
P2E_2nodes	Trichomonas vaginalis G3	XP_001583076.1	1
P2E_2nodes	Toxoplasma gondii ME49	XP_002368713.1	1
P2E_2nodes	Toxoplasma gondii ME49	XP_002367616.1	1
P2E_2nodes	Toxoplasma gondii ME49	XP_002366867.1	1
P2E_2nodes	Toxoplasma gondii ME49	XP_002369289.1	1
P2E_2nodes	Toxoplasma gondii ME49	XP_002371464.1	1
P2E_2nodes	Toxoplasma gondii ME49	XP_002369463.1	1
P2E_1node	Trichomonas vaginalis G3	XP_001279673.1	≥8
P2E_1node	Leishmania major strain Friedlin	XP_001684732.1	≥2
P2E_1node	Dictyostelium discoideum AX4	XP_639143.1	≥2
P2E_1node	Plasmodium chabaudi chabaudi	XP_735375.1	≥2
P2E_1node	Trichomonas vaginalis G3	XP_001582328.1	≥2
P2E_1node	Entamoeba histolytica HM-1:IMSS	XP_655130.1	≥2
P2E_1node	Dictyostelium discoideum AX4	XP_635590.1	8
P2E_1node	Trichomonas vaginalis G3	XP_001317174.1	7
P2E_1node	Dictyostelium discoideum AX4	XP_637221.1	5
P2E_1node	Trichomonas vaginalis G3	XP_001307119.1	5
P2E_1node	Entamoeba histolytica HM-1:IMSS	XP_649756.2	3
P2E_1node	Trichomonas vaginalis G3	XP_001328466.1	3
P2E_1node	Trichomonas vaginalis G3	XP_001316223.1	3
P2E_1node	Trichomonas vaginalis G3	XP_001292898.1	3
P2E_1node	Trichomonas vaginalis G3	XP_001579222.1	3
P2E_1node	Trypanosoma cruzi strain CL Brener	XP_804402.1	2
P2E_1node	Dictyostelium discoideum AX4	XP_645947.1	2
P2E_1node	Giardia lamblia ATCC 50803	XP_001709207.1	2
P2E_1node	Giardia lamblia ATCC 50803	XP_001704875.1	2
P2E_1node	Giardia lamblia ATCC 50803	XP_001705918.1	2
P2E_1node	Giardia lamblia ATCC 50803	XP_001709297.1	2
P2E_1node	Dictyostelium discoideum AX4	XP_644821.1	2
P2E_1node	Trichomonas vaginalis G3	XP_001315334.1	2
P2E_1node	Trichomonas vaginalis G3	XP_001323812.1	2
P2E_1node	Trichomonas vaginalis G3	XP_001309329.1	1
P2E_1node	Trichomonas vaginalis G3	XP_001329989.1	1
P2E_1node	Dictyostelium discoideum AX4	XP_646420.1	1
P2E_1node	Trichomonas vaginalis G3	XP_001308730.1	1
P2E_1node	Toxoplasma gondii ME49	XP_002364705.1	1
P2E_1node	Trichomonas vaginalis G3	XP_001582566.1	1
P2E_1node	Dictyostelium discoideum AX4	XP_639157.1	1
P2E_1node	Toxoplasma gondii ME49	XP_002366418.1	1
P2E_1node	Toxoplasma gondii ME49	XP_002369919.1	1
P2E_1node	Toxoplasma gondii ME49	XP_002367118.1	1
P2E_1node	Trichomonas vaginalis G3	XP_001302338.1	1
P2E_1node	Giardia lamblia ATCC 50803	XP_001709668.1	1
P2E_1node	Trichomonas vaginalis G3	XP_001321965.1	1
P2E_1node	Dictyostelium discoideum AX4	XP_638574.1	1
P2E_1node	Leishmania major strain Friedlin	XP_001686596.1	1
P2E_1node	Trichomonas vaginalis G3	XP_001321975.1	1
P2E_1node	Dictyostelium discoideum AX4	XP_629517.1	1
P2E_1node	Dictyostelium discoideum AX4	XP_638072.1	1
P2E_1node	Giardia lamblia ATCC 50803	XP_001707847.1	1
P2E_1node	Plasmodium falciparum 3D7	XP_001350618.1	1
P2E_1node	Plasmodium vivax SaI-1	XP_001615302.1	1
P2E_1node	Giardia lamblia ATCC 50803	XP_001707737.1	1
P2E_1node	Giardia lamblia ATCC 50803	XP_001709735.1	1
P2E_1node	Trypanosoma brucei TREU927	XP_822720.1	1
P2E_1node	Trypanosoma brucei TREU927	XP_845360.1	1
P2E_1node	Entamoeba histolytica HM-1:IMSS	XP_656005.1	1
P2E_1node	Entamoeba histolytica HM-1:IMSS	XP_650055.1	1
P2E_1node	Entamoeba histolytica HM-1:IMSS	XP_650453.1	1
P2E_1node	Entamoeba histolytica HM-1:IMSS	XP_652087.1	1
P2E_1node	Entamoeba histolytica HM-1:IMSS	XP_656185.1	1
P2E_1node	Entamoeba histolytica HM-1:IMSS	XP_656980.1	1
P2E_1node	Entamoeba histolytica HM-1:IMSS	XP_657492.1	1
P2E_1node	Entamoeba histolytica HM-1:IMSS	XP_657511.1	1
P2E_1node	Leishmania major strain Friedlin	XP_001687423.1	1
P2E_1node	Leishmania major strain Friedlin	XP_001680900.1	1
P2E_1node	Leishmania major strain Friedlin	XP_001684087.1	1
P2E_1node	Leishmania major strain Friedlin	XP_001684477.1	1
P2E_1node	Dictyostelium discoideum AX4	XP_640119.1	1
P2E_1node	Dictyostelium discoideum AX4	XP_637763.1	1
P2E_1node	Dictyostelium discoideum AX4	XP_636499.1	1
P2E_1node	Dictyostelium discoideum AX4	XP_629427.1	1
P2E_1node	Plasmodium yoelii yoelii str. 17XNL	XP_724496.1	1
P2E_1node	Cryptosporidium parvum Iowa II	XP_627573.1	1
P2E_1node	Trichomonas vaginalis G3	XP_001293713.1	1
P2E_1node	Trichomonas vaginalis G3	XP_001300045.1	1
P2E_1node	Trichomonas vaginalis G3	XP_001304645.1	1
P2E_1node	Trichomonas vaginalis G3	XP_001313482.1	1
P2E_1node	Trichomonas vaginalis G3	XP_001308954.1	1
P2E_1node	Trichomonas vaginalis G3	XP_001322689.1	1
P2E_1node	Trichomonas vaginalis G3	XP_001323199.1	1
P2E_1node	Trichomonas vaginalis G3	XP_001329114.1	1
P2E_1node	Trichomonas vaginalis G3	XP_001583442.1	1
P2E_1node	Toxoplasma gondii ME49	XP_002365950.1	1
P2E_1node	Leishmania major strain Friedlin	XP_001686812.1	1
P2E_1node	Cryptosporidium parvum Iowa II	XP_625304.1	1
E2E	Entamoeba histolytica HM-1:IMSS	XP_652300.1	≥4
E2E	Entamoeba histolytica HM-1:IMSS	XP_655222.1	≥2
E2E	Entamoeba histolytica HM-1:IMSS	XP_656114.1	≥2
E2E	Trichomonas vaginalis G3	XP_001319933.1	14
E2E	Trichomonas vaginalis G3	XP_001326960.1	8
E2E	Trichomonas vaginalis G3	XP_001311676.1	7
E2E	Trichomonas vaginalis G3	XP_001295233.1	5
E2E	Entamoeba histolytica HM-1:IMSS	XP_656946.1	4
E2E	Entamoeba histolytica HM-1:IMSS	XP_650419.1	4
E2E	Trichomonas vaginalis G3	XP_001315422.1	3
E2E	Trichomonas vaginalis G3	XP_001307535.1	3
E2E	Giardia lamblia ATCC 50803	XP_001707929.1	2
E2E	Entamoeba histolytica HM-1:IMSS	XP_656685.1	2
E2E	Trypanosoma cruzi strain CL Brener	XP_813761.1	2
E2E	Trichomonas vaginalis G3	XP_001330242.1	2
E2E	Trichomonas vaginalis G3	XP_001310516.1	2
E2E	Trichomonas vaginalis G3	XP_001580194.1	2
E2E	Giardia lamblia ATCC 50803	XP_001704181.1	1
E2E	Giardia lamblia ATCC 50803	XP_001704452.1	1
E2E	Giardia lamblia ATCC 50803	XP_001707670.1	1
E2E	Giardia lamblia ATCC 50803	XP_001708073.1	1
E2E	Giardia lamblia ATCC 50803	XP_001709915.1	1
E2E	Entamoeba histolytica HM-1:IMSS	XP_650664.1	1
E2E	Entamoeba histolytica HM-1:IMSS	XP_656795.1	1
E2E	Entamoeba histolytica HM-1:IMSS	XP_648004.1	1
E2E	Entamoeba histolytica HM-1:IMSS	XP_650373.1	1
E2E	Entamoeba histolytica HM-1:IMSS	XP_654698.1	1
E2E	Entamoeba histolytica HM-1:IMSS	XP_654998.1	1
E2E	Leishmania major	XP_001682173.1	1
E2E	Leishmania major strain Friedlin	XP_843634.1	1
E2E	Cryptosporidium parvum Iowa II	XP_625302.1	1
E2E	Cryptosporidium parvum Iowa II	XP_625605.1	1
E2E	Trichomonas vaginalis G3	XP_001307133.1	1
E2E	Trichomonas vaginalis G3	XP_001327107.1	1
E2E	Trichomonas vaginalis G3	XP_001583562.1	1
E2E	Trichomonas vaginalis G3	XP_001584037.1	1
E2E	Trichomonas vaginalis G3	XP_001316689.1	1
E2E	Trichomonas vaginalis G3	XP_001319096.1	1
