# Supplementary material for: Patterns of prokaryotic lateral gene transfers affecting parasitic microbial eukaryotes
Source: Genome Biol. 2013 Feb 25;14(2):R19. doi: 10.1186/gb-2013-14-2-r19 (PMC4053834; doi:10.1186/gb-2013-14-2-r19)
Supplement: Additional file 11 — Taxonomy of donors of lateral gene transfers (LGTs). Table with the counts for specific comparisons between selected target taxa for the functional categories of LGTs or the taxonomy of LGT donor lineages supported by a least one node. For all legends to the table, see Additional file 17. [file gb-2013-14-2-r19-S11.XLSX]

## Sheet: Donors Function & Taxonomy
Functional annotations of LGTs
Function - KEGG categories	D. discoideum	E. histolytica	Mucosal parasites	Insect transmitted blood parasites	All genomes analyzed
Amino Acid Metabolism	8	7	23	17	53
Carbohydrate Metabolism	3	7	29	7	45
GIP	5	2	12	4	21
Nucleotide Metabolism	0	4	11	2	16
Glycan metabolism	1	2	12	1	14
Cofactors and Vitamins	1	3	6	1	11
Lipid Metabolism	1	2	4	4	7
Membrane transport	2	0	5	0	9
Energy Metabolism	0	4	6	1	8
Hypothetical proteins	22	16	65	22	104
Enzymes reactions	12	4	21	9	54
Other	6	0	3	4	14
Taxonomy of LGT donors (adjacent taxa)
Donor lineage of LGT	D. discoideum	E. histolytica	Mucosal parasites	Insect transmitted blood parasites
Archaea	1	4	7	1
Bacteroidetes/Chlorobi	2	7	30	1
Chlamydiae	2	0	0	3
Firmicutes	4	5	22	5
Proteobacteria	18	6	23	21
Other bacteria	5	3	6	2
	32	25	88	33
Mucosal parasites = E. histolytica, G. lamblia, T. vaginalis
Insect transmitted blood parasites = two Trypanosoma spp., three Plasmodium spp.
