# Supplementary material for: Patterns of prokaryotic lateral gene transfers affecting parasitic microbial eukaryotes
Source: Genome Biol. 2013 Feb 25;14(2):R19. doi: 10.1186/gb-2013-14-2-r19 (PMC4053834; doi:10.1186/gb-2013-14-2-r19)
Supplement: Additional file 13 — Taxonomic counts of donors of lateral gene transfer (LGTs). Table with the counts of the taxonomy of the potential prokaryotic donor lineages for LGTs supported by at least one node (defined as the adjacent lineage to a given target taxa in trees (for list, see Additional file 2; for illustrations, see Additional file 5). For all legends to the table, see Additional file 17. [file gb-2013-14-2-r19-S13.XLSX]

## Sheet: Blad1
Adjacent Taxa in trees supporting LGT with one or two nodes	Counts
Bacteria	129
Proteobacteria	67
Prokaryotes	51
Bacteroidetes	33
Firmicutes	32
Archaea	11
Actinobacteria	5
Chlamydiae	5
Bacteria/phage	4
Ambiguous	4
g-proteobacteria	3
Spirochaetes	3
Cyanobacteria	2
Tenericute	2
Aquificae - Aquifex	1
Campylobacter	1
Fibrobacteres/Acidobacteria - Solibacter	1
Fusobacteria - Fusobacterium	1
Pelobacter	1
Photobacterium	1
Planctomycetes - Rhodopirellula	1
Proteobacteria & phage	1
Pseudomonas	1
Prokaryotes/Phages	1
