# Supplementary material for: Patterns of prokaryotic lateral gene transfers affecting parasitic microbial eukaryotes
Source: Genome Biol. 2013 Feb 25;14(2):R19. doi: 10.1186/gb-2013-14-2-r19 (PMC4053834; doi:10.1186/gb-2013-14-2-r19)
Supplement: Additional file 14 — Kyoto Encyclopedia of Genes and Genomes (KEGG) annotations. Table with the number of proteins annotated in KEGG for all the 13 target genomes analyzed in this study and the corresponding diversity of KEGG entries for annotated enzymes. For all legends to the table, see Additional file 17. [file gb-2013-14-2-r19-S14.XLSX]

## Sheet: Sheet1
Taxa	Total protein-coding genes (KEGG)	Distinct kegg EC	LGT 1N/2N
Cryptosporidium parvum	3805	203	8
Dictyostelium discoideum	13289	584	61
Encephalitozoon cuniculi	1996	158	1
Entamoeba histolytica	8162	282	51
Giardia lamblia	6502	176	15
Leishmania major	8265	440	64
Plasmodium falciparum	5331	338	18
Plasmodium vivax	5392	292	17
Plasmodium yoelii yoelii	7353	290	16
Toxoplasma gondii	7987	362	16
Trichomonas vaginalis	59679	308	134
Trypanosoma bruceii	8712	407	45
Trypanosoma cruzi	19602	418	46
Mean	12005.8	327.538	37.8462
Total number of different KEGG EC found among 13 genomes		857
Total number of distinct KEGG EC among all eukaryotes in KEGG		1806
